# Supplementary material for: A new polymorph of aqua­bis­(1,10-phenanthroline-κ2 N,N′)copper(II) dinitrate
Source: Acta Crystallogr Sect E Struct Rep Online. 2014 Apr 18;70(Pt 5):m185–6. doi: 10.1107/S1600536814008198 (PMC4011280; doi:10.1107/S1600536814008198)
Supplement: Supplementary file 1 [file e-70-0m185-sup1.cif]

##############################################################################
#                                                                            #
# This CIF contains the data in a paper accepted for publication in          #
# Acta Crystallographica Section E. It conforms to the requirements of       #
# Notes for Authors for Acta Crystallographica Section E, and has been       #
# peer reviewed under the auspices of the IUCr Commission on Journals.       #
#                                                                            #
# Full details of the Crystallographic Information File format               #
# are given in the paper "The Crystallographic Information File (CIF):       #
# a New Standard Archive File for Crystallography" by S. R. Hall, F. H.      #
# Allen and I. D. Brown [Acta Cryst. (1991), A47, 655-685].                  #
#                                                                            #
# The current version of the core CIF dictionary is obtainable from          #
# ftp://ftp.iucr.org/pub/cif_core.dic.                                       #
#                                                                            #
# Software is freely available for graphical display of the structure(s)     #
# in this CIF. For information consult the CIF software page                 #
# http://www.iucr.org/resources/cif/software.                                #
#                                                                            #
# This file may be used for bona fide research purposes within the           #
# scientific community so long as proper attribution is given to the journal # 
# article from which it was obtained.                                        #
#                                                                            #
##############################################################################
data_global
_journal_date_recd_electronic     2014-03-29
_journal_date_accepted     2014-04-11
_journal_name_full     'Acta Crystallographica, Section E'
_journal_year     2014
_journal_volume     70
_journal_issue      5
_journal_page_first     m185
_journal_page_last     m186
_journal_paper_category     QM
_journal_paper_doi     10.1107/S1600536814008198
_journal_coeditor_code     IM2451
_publ_contact_author_name     'Beghidja, Adel'
_publ_contact_author_address
;
Unit\'e de Recherche de Chimie de l'Environnement et Mol\'eculaire Structurale
(CHEMS), Facult\'e des sciences exactes,d\'epartement de chimie,
Universit\'e de Constantine 1,
25000 Constantine, Algeria
;
_publ_contact_author_email     'a_beghidja@yahoo.fr'
_publ_contact_author_fax     '213(31)822048'
_publ_contact_author_phone     '213(661)446325'
_publ_section_title
;
A new polymorph of
aquabis(1,10-phenanthroline-\k^2^<i>N</i>,<i>N</i>')copper(II) dinitrate
;
loop_
    _publ_author_name
    _publ_author_address
    'Boutebdja, Mehdi'
;
Unit\'e de Recherche de Chimie de l'Environnement et Mol\'eculaire Structurale
(CHEMS), Facult\'e des Sciences Exactes
D\'epartement de Chimie,
Universit\'e de Constantine 1,
25000 Constantine, Algeria
;
    'Lehleh, Asma'
;
Unit\'e de Recherche de Chimie de l'Environnement et Mol\'eculaire Structurale
(CHEMS), Facult\'e des Sciences Exactes
D\'epartement de Chimie,
Universit\'e de Constantine 1,
25000 Constantine, Algeria
;
    'Beghidja, Adel'
;
Unit\'e de Recherche de Chimie de l'Environnement et Mol\'eculaire Structurale
(CHEMS), Facult\'e des Sciences Exactes
D\'epartement de Chimie,
Universit\'e de Constantine 1,
25000 Constantine, Algeria
;
    'Setifi, Zouaoui'
;
Unit\'e de Recherche de Chimie de l'Environnement et Mol\'eculaire Structurale
(CHEMS), Facult\'e des Sciences Exactes
D\'epartement de Chimie,
Universit\'e de Constantine 1,
25000 Constantine, Algeria
;
    'Merazig, Hocine'
;
Unit\'e de Recherche de Chimie de l'Environnement et Mol\'eculaire Structurale
(CHEMS), Facult\'e des Sciences Exactes
D\'epartement de Chimie,
Universit\'e de Constantine 1,
25000 Constantine, Algeria
;
data_I
_database_code_depnum_ccdc_archive     'CCDC 996861'
_chemical_name_systematic
;
Aquabis(1,10-phenanthroline-\k^2^<i>N</i>,<i>N</i>')copper(II) dinitrate
;
_chemical_name_common     ?
_chemical_formula_moiety     'C24 H18 Cu N4 O 2+, 2(N O3 -)'
_chemical_formula_sum     'C24 H18 Cu N6 O7'
_chemical_formula_structural     ?
_chemical_formula_iupac     '[Cu (C12 H8 N2)2 (H2 O)] (N O3)2'
_chemical_formula_weight     565.99
_chemical_melting_point     ?
_symmetry_cell_setting     triclinic
_symmetry_space_group_name_H-M     'P -1'
_symmetry_space_group_name_Hall     '-P 1'
loop_
    _symmetry_equiv_pos_site_id
    _symmetry_equiv_pos_as_xyz
    1 x,y,z
    2 -x,-y,-z
_cell_length_a     7.0836(3)
_cell_length_b     11.7898(3)
_cell_length_c     14.2951(4)
_cell_angle_alpha     78.079(2)
_cell_angle_beta     79.862(3)
_cell_angle_gamma     73.782(3)
_cell_volume     1112.68(7)
_cell_formula_units_Z     2
_cell_measurement_reflns_used     11062
_cell_measurement_theta_min     1.8207
_cell_measurement_theta_max     34.5573
_cell_measurement_temperature     150
_cell_special_details
;
;
_exptl_crystal_description     'block'
_exptl_crystal_colour     'Green'
_exptl_crystal_size_max     0.120
_exptl_crystal_size_mid     0.100
_exptl_crystal_size_min     0.080
_exptl_crystal_size_rad     ?
_exptl_crystal_density_diffrn     1.689
_exptl_crystal_density_meas     ?
_exptl_crystal_density_method     'Not Measured'
_exptl_crystal_F_000     578
_exptl_absorpt_coefficient_mu     1.045
_exptl_absorpt_correction_type     none
_exptl_absorpt_process_details     ?
_exptl_absorpt_correction_T_min     ?
_exptl_absorpt_correction_T_max     ?
_exptl_special_details
;
;
_diffrn_ambient_temperature     150
_diffrn_radiation_type     MoK\a
_diffrn_radiation_wavelength     0.71073
_diffrn_radiation_source     'Rotating Anode'
_diffrn_radiation_monochromator     graphite
_diffrn_measurement_device_type     'Bruker APEXII CCD'
_diffrn_measurement_method     '\f and \w scans'
_diffrn_detector_area_resol_mean     18.4
_diffrn_reflns_number     17314
_diffrn_reflns_av_R_equivalents     0.0407
_diffrn_reflns_av_sigmaI/netI     0.0433
_diffrn_reflns_theta_min     2.14
_diffrn_reflns_theta_max     27.88
_diffrn_reflns_theta_full     25.24
_diffrn_measured_fraction_theta_max     0.993
_diffrn_measured_fraction_theta_full     0.996
_diffrn_reflns_limit_h_min     -9
_diffrn_reflns_limit_h_max     9
_diffrn_reflns_limit_k_min     -15
_diffrn_reflns_limit_k_max     15
_diffrn_reflns_limit_l_min     -18
_diffrn_reflns_limit_l_max     18
_diffrn_reflns_reduction_process
;
;
_refine_special_details
;
 Refinement on F^2^ for ALL reflections except those
 flagged by the user for potential systematic errors.
 Weighted R-factors wR and all goodnesses of fit S
 are based on F^2^, conventional R-factors R are based
 on F, with F set to zero for negative F^2^. The
 observed criterion of F^2^ > 2sigma(F^2^) is used only
 for calculating -R-factor-obs etc. and is not
 relevant to the choice of reflections for refinement.
 R-factors based on F^2^ are statistically about twice
 as large as those based on F, and R-factors based on
 ALL data will be even larger.
;
_reflns_number_total     11903
_reflns_number_gt     10562
_reflns_threshold_expression     I>2\s(I)
_refine_ls_structure_factor_coef     Fsqd
_refine_ls_matrix_type     full
_refine_ls_R_factor_all     0.0660
_refine_ls_R_factor_gt     0.0576
_refine_ls_wR_factor_gt     0.1654
_refine_ls_wR_factor_ref     0.1723
_refine_ls_goodness_of_fit_ref     1.172
_refine_ls_restrained_S_all     1.179
_refine_ls_number_reflns     11903
_refine_ls_number_parameters     344
_refine_ls_number_restraints     3
_refine_ls_number_constraints     ?
_refine_ls_hydrogen_treatment     constr
_refine_ls_weighting_scheme     calc
_refine_ls_weighting_details
              'w=1/[\S^2^(FO^2^)+(0.0916P)^2^+1.1415P] where P=(FO^2^+2FC^2^)/3'
_atom_sites_solution_hydrogens     mixed
_atom_sites_solution_primary     ?
_atom_sites_solution_secondary     ?
_refine_ls_shift/su_max     0.001
_refine_ls_shift/su_mean     0.000
_refine_diff_density_max     0.982
_refine_diff_density_min     -0.632
_refine_ls_extinction_method     none
_refine_ls_abs_structure_details     ?
_refine_ls_abs_structure_Flack     .
loop_
    _atom_type_symbol
    _atom_type_description
    _atom_type_scat_dispersion_real
    _atom_type_scat_dispersion_imag
    _atom_type_scat_source
    C C 0.0033 0.0016 ' International Tables Vol C Tables 4.2.6.8 and 6.1.1.4'
    H H 0.0000 0.0000 ' International Tables Vol C Tables 4.2.6.8 and 6.1.1.4'
    Cu Cu 0.3201 1.2651 ' International Tables Vol C Tables 4.2.6.8 and 6.1.1.4'
    N N 0.0061 0.0033 ' International Tables Vol C Tables 4.2.6.8 and 6.1.1.4'
    O O 0.0106 0.0060 ' International Tables Vol C Tables 4.2.6.8 and 6.1.1.4'
_computing_data_collection     'APEX2 (Bruker, 2006)'
_computing_cell_refinement     'SAINT (Bruker, 2006)'
_computing_data_reduction     'SAINT (Bruker, 2006)'
_computing_structure_solution     'SHELXS97 (Sheldrick, 2008)'
_computing_structure_refinement     'SHELXL97 (Sheldrick, 2008)'
_computing_molecular_graphics     'ATOMS (Dowty, 1995)'
_computing_publication_material     'WinGX (Farrugia, 2012)'
loop_
    _atom_site_type_symbol
    _atom_site_label
    _atom_site_fract_x
    _atom_site_fract_y
    _atom_site_fract_z
    _atom_site_U_iso_or_equiv
    _atom_site_thermal_displace_type
    _atom_site_calc_flag
    _atom_site_refinement_flags
    _atom_site_occupancy
    _atom_site_disorder_assembly
    _atom_site_disorder_group
    Cu Cu01 0.88124(7) 0.26741(4) 0.24554(3) 0.01100(10)
                                                       Uani . . 1.000 . .
    O O1W 1.1790(4) 0.2580(3) 0.2736(2) 0.0211(9) Uani d D 1.000 . .
    N N1 0.9959(5) 0.0992(3) 0.2189(2) 0.0107(8) Uani d . 1.000 . .
    N N2 0.7695(5) 0.1813(3) 0.3734(2) 0.0102(8) Uani d . 1.000 . .
    N N3 0.8143(5) 0.3546(3) 0.1125(2) 0.0108(8) Uani d . 1.000 . .
    N N4 0.8066(5) 0.4349(3) 0.2743(2) 0.0106(8) Uani d . 1.000 . .
    C C1 1.1142(6) 0.0599(3) 0.1420(3) 0.0138(10) Uani d . 1.000 . .
    C C2 1.2069(6) -0.0618(4) 0.1400(3) 0.0166(11) Uani d . 1.000 . .
    C C3 1.1773(6) -0.1452(3) 0.2200(3) 0.0157(11) Uani d . 1.000 . .
    C C4 1.0526(6) -0.1077(3) 0.3020(3) 0.0123(10) Uani d . 1.000 . .
    C C5 1.0093(6) -0.1886(3) 0.3887(3) 0.0158(11) Uani d . 1.000 . .
    C C6 0.8865(6) -0.1471(4) 0.4654(3) 0.0165(11) Uani d . 1.000 . .
    C C7 0.8004(6) -0.0215(3) 0.4637(3) 0.0130(10) Uani d . 1.000 . .
    C C8 0.6764(6) 0.0268(4) 0.5424(3) 0.0165(11) Uani d . 1.000 . .
    C C9 0.6022(6) 0.1487(4) 0.5337(3) 0.0159(11) Uani d . 1.000 . .
    C C10 0.6507(6) 0.2242(4) 0.4478(3) 0.0144(10) Uani d . 1.000 . .
    C C11 0.9666(5) 0.0160(3) 0.2980(3) 0.0106(10) Uani d . 1.000 . .
    C C12 0.8408(5) 0.0607(3) 0.3808(3) 0.0102(9) Uani d . 1.000 . .
    C C13 0.8086(6) 0.3120(3) 0.0336(3) 0.0129(10) Uani d . 1.000 . .
    C C14 0.7705(6) 0.3877(4) -0.0548(3) 0.0147(11) Uani d . 1.000 . .
    C C15 0.7352(6) 0.5097(4) -0.0617(3) 0.0143(10) Uani d . 1.000 . .
    C C16 0.7332(5) 0.5576(3) 0.0216(3) 0.0115(10) Uani d . 1.000 . .
    C C17 0.6900(6) 0.6839(3) 0.0236(3) 0.0146(10) Uani d . 1.000 . .
    C C18 0.6955(6) 0.7250(3) 0.1053(3) 0.0143(10) Uani d . 1.000 . .
    C C19 0.7375(5) 0.6431(3) 0.1932(3) 0.0120(10) Uani d . 1.000 . .
    C C20 0.7436(6) 0.6794(3) 0.2806(3) 0.0133(10) Uani d . 1.000 . .
    C C21 0.7790(6) 0.5936(3) 0.3618(3) 0.0145(11) Uani d . 1.000 . .
    C C22 0.8106(6) 0.4717(3) 0.3562(3) 0.0125(10) Uani d . 1.000 . .
    C C23 0.7737(5) 0.4760(3) 0.1066(3) 0.0099(9) Uani d . 1.000 . .
    C C24 0.7716(5) 0.5196(3) 0.1939(3) 0.0103(10) Uani d . 1.000 . .
    O O1 0.6976(6) 0.0152(3) 0.0982(2) 0.0341(11) Uani d . 1.000 . .
    O O2 0.5277(5) 0.1630(3) 0.1717(2) 0.0251(9) Uani d . 1.000 . .
    O O3 0.5629(5) -0.0219(3) 0.2460(2) 0.0229(9) Uani d . 1.000 . .
    N N5 0.5964(5) 0.0505(3) 0.1718(2) 0.0143(9) Uani d . 1.000 . .
    O O4 1.2876(6) 0.5301(3) 0.2707(2) 0.0291(10) Uani d . 1.000 . .
    O O5 1.3245(5) 0.5481(3) 0.4138(2) 0.0242(9) Uani d . 1.000 . .
    O O6 1.2436(5) 0.3916(3) 0.3929(2) 0.0204(8) Uani d . 1.000 . .
    N N6 1.2854(5) 0.4914(3) 0.3584(2) 0.0143(9) Uani d . 1.000 . .
    H H1 1.13600 0.11560 0.08750 0.0170 Uiso c RU 1.000 . .
    H H1W 1.28200 0.23300 0.24360 0.0220 Uiso d RDU 1.000 . .
    H H2 1.28740 -0.08550 0.08510 0.0200 Uiso c RU 1.000 . .
    H H2W 1.19590 0.31520 0.29900 0.0220 Uiso d RDU 1.000 . .
    H H3 1.23910 -0.22600 0.22000 0.0190 Uiso c RU 1.000 . .
    H H5 1.06640 -0.27040 0.39210 0.0190 Uiso c RU 1.000 . .
    H H6 0.85780 -0.20120 0.51990 0.0200 Uiso c RU 1.000 . .
    H H8 0.64570 -0.02320 0.59910 0.0200 Uiso c RU 1.000 . .
    H H9 0.51940 0.18170 0.58470 0.0190 Uiso c RU 1.000 . .
    H H10 0.59810 0.30650 0.44320 0.0170 Uiso c RU 1.000 . .
    H H13 0.83060 0.22980 0.03720 0.0150 Uiso c RU 1.000 . .
    H H14 0.76920 0.35510 -0.10850 0.0180 Uiso c RU 1.000 . .
    H H15 0.71300 0.56000 -0.12020 0.0170 Uiso c RU 1.000 . .
    H H17 0.65770 0.73840 -0.03180 0.0180 Uiso c RU 1.000 . .
    H H18 0.67180 0.80690 0.10420 0.0170 Uiso c RU 1.000 . .
    H H20 0.72390 0.76000 0.28340 0.0160 Uiso c RU 1.000 . .
    H H21 0.78200 0.61630 0.42000 0.0170 Uiso c RU 1.000 . .
    H H22 0.83510 0.41490 0.41130 0.0150 Uiso c RU 1.000 . .
loop_
    _atom_site_aniso_label
    _atom_site_aniso_U_11
    _atom_site_aniso_U_22
    _atom_site_aniso_U_33
    _atom_site_aniso_U_12
    _atom_site_aniso_U_13
    _atom_site_aniso_U_23
    Cu01 0.0172(3) 0.0060(2) 0.0083(2) -0.0009(2) -0.0024(2) 0.0000(2)
    O1W 0.0146(14) 0.0201(15) 0.0317(16) -0.0024(12) -0.0021(12) -0.0148(13)
    N1 0.0125(15) 0.0102(15) 0.0102(14) -0.0040(12) -0.0032(11) -0.0002(11)
    N2 0.0110(15) 0.0111(15) 0.0096(14) -0.0031(12) -0.0049(11) -0.0010(11)
    N3 0.0130(15) 0.0092(14) 0.0099(14) -0.0026(12) -0.0022(11) -0.0005(11)
    N4 0.0115(15) 0.0081(14) 0.0108(14) -0.0005(12) -0.0027(11) 0.0002(11)
    C1 0.0154(18) 0.0138(18) 0.0122(17) -0.0034(15) -0.0023(14) -0.0022(14)
    C2 0.0155(19) 0.0184(19) 0.0164(19) -0.0011(15) -0.0027(15) -0.0077(15)
    C3 0.0165(19) 0.0092(17) 0.022(2) 0.0004(15) -0.0066(15) -0.0054(14)
    C4 0.0140(18) 0.0093(17) 0.0161(18) -0.0052(14) -0.0070(14) 0.0000(13)
    C5 0.0183(19) 0.0083(17) 0.023(2) -0.0062(15) -0.0109(16) 0.0033(14)
    C6 0.020(2) 0.0142(18) 0.0170(19) -0.0097(16) -0.0078(15) 0.0058(14)
    C7 0.0124(17) 0.0143(18) 0.0148(18) -0.0077(14) -0.0068(14) 0.0025(14)
    C8 0.0141(18) 0.027(2) 0.0106(17) -0.0117(17) -0.0031(14) 0.0020(15)
    C9 0.0128(18) 0.025(2) 0.0106(17) -0.0062(16) -0.0013(14) -0.0027(15)
    C10 0.0130(17) 0.0174(19) 0.0133(17) -0.0031(15) -0.0032(14) -0.0034(14)
    C11 0.0109(17) 0.0102(17) 0.0113(16) -0.0029(14) -0.0047(13) -0.0003(13)
    C12 0.0094(16) 0.0114(17) 0.0108(16) -0.0042(14) -0.0038(13) 0.0003(13)
    C13 0.0138(18) 0.0114(17) 0.0137(18) -0.0034(14) -0.0022(14) -0.0022(14)
    C14 0.0154(18) 0.020(2) 0.0095(17) -0.0039(16) -0.0043(14) -0.0026(14)
    C15 0.0150(18) 0.0174(19) 0.0100(17) -0.0040(15) -0.0044(14) 0.0014(14)
    C16 0.0084(16) 0.0144(18) 0.0107(17) -0.0031(14) -0.0033(13) 0.0023(13)
    C17 0.0138(18) 0.0118(18) 0.0149(18) -0.0025(15) -0.0031(14) 0.0054(14)
    C18 0.0116(17) 0.0097(17) 0.0188(19) -0.0003(14) -0.0023(14) 0.0007(14)
    C19 0.0092(16) 0.0096(17) 0.0148(17) -0.0001(14) -0.0005(13) -0.0010(13)
    C20 0.0129(17) 0.0083(17) 0.0188(19) -0.0026(14) -0.0006(14) -0.0039(14)
    C21 0.0178(19) 0.0132(18) 0.0137(18) -0.0031(15) -0.0019(14) -0.0058(14)
    C22 0.0146(18) 0.0098(17) 0.0118(17) -0.0024(14) -0.0029(14) 0.0009(13)
    C23 0.0080(16) 0.0094(16) 0.0116(17) -0.0018(13) -0.0019(13) -0.0004(13)
    C24 0.0086(16) 0.0098(17) 0.0117(17) -0.0008(14) -0.0033(13) -0.0001(13)
    O1 0.050(2) 0.0320(19) 0.0223(16) -0.0173(17) 0.0127(15) -0.0140(14)
    O2 0.0237(16) 0.0130(14) 0.0312(17) -0.0005(12) 0.0022(13) 0.0023(12)
    O3 0.0301(17) 0.0167(15) 0.0186(15) -0.0072(13) -0.0020(12) 0.0053(11)
    N5 0.0136(16) 0.0152(16) 0.0143(15) -0.0048(13) -0.0033(12) 0.0003(12)
    O4 0.044(2) 0.0313(18) 0.0126(14) -0.0133(16) -0.0072(13) 0.0035(12)
    O5 0.0317(17) 0.0230(16) 0.0228(16) -0.0091(14) -0.0097(13) -0.0067(12)
    O6 0.0288(16) 0.0150(14) 0.0193(14) -0.0079(13) -0.0094(12) 0.0014(11)
    N6 0.0125(15) 0.0132(16) 0.0156(16) 0.0001(13) -0.0039(12) -0.0016(12)
_geom_special_details
;
 Bond distances, angles etc. have been calculated using the
 rounded fractional coordinates. All su's are estimated
 from the variances of the (full) variance-covariance matrix.
 The cell esds are taken into account in the estimation of
 distances, angles and torsion angles
;
loop_
    _geom_bond_atom_site_label_1
    _geom_bond_atom_site_label_2
    _geom_bond_site_symmetry_1
    _geom_bond_site_symmetry_2
    _geom_bond_distance
    _geom_bond_publ_flag
    Cu01 O1W . . 2.184(3) no
    Cu01 N1 . . 2.010(3) no
    Cu01 N2 . . 2.042(3) no
    Cu01 N3 . . 2.034(3) no
    Cu01 N4 . . 2.006(3) no
    O1W H1W . . 0.7900 no
    O1W H2W . . 0.8700 no
    O1 N5 . . 1.242(4) no
    O2 N5 . . 1.279(5) no
    O3 N5 . . 1.249(4) no
    O4 N6 . . 1.241(4) no
    O5 N6 . . 1.245(5) no
    O6 N6 . . 1.272(5) no
    N1 C1 . . 1.340(5) no
    N1 C11 . . 1.363(5) no
    N2 C12 . . 1.358(5) no
    N2 C10 . . 1.328(5) no
    N3 C13 . . 1.337(5) no
    N3 C23 . . 1.366(5) no
    N4 C22 . . 1.337(5) no
    N4 C24 . . 1.367(5) no
    C1 C2 . . 1.405(6) no
    C2 C3 . . 1.373(6) no
    C3 C4 . . 1.408(6) no
    C4 C11 . . 1.408(5) no
    C4 C5 . . 1.443(6) no
    C5 C6 . . 1.359(6) no
    C6 C7 . . 1.432(6) no
    C7 C8 . . 1.414(6) no
    C7 C12 . . 1.409(6) no
    C8 C9 . . 1.373(6) no
    C9 C10 . . 1.410(6) no
    C11 C12 . . 1.448(6) no
    C13 C14 . . 1.409(6) no
    C14 C15 . . 1.375(6) no
    C15 C16 . . 1.416(6) no
    C16 C17 . . 1.439(5) no
    C16 C23 . . 1.404(6) no
    C17 C18 . . 1.364(6) no
    C18 C19 . . 1.439(6) no
    C19 C24 . . 1.406(5) no
    C19 C20 . . 1.413(6) no
    C20 C21 . . 1.382(6) no
    C21 C22 . . 1.408(5) no
    C23 C24 . . 1.441(6) no
    C1 H1 . . 0.9300 no
    C2 H2 . . 0.9300 no
    C3 H3 . . 0.9300 no
    C5 H5 . . 0.9300 no
    C6 H6 . . 0.9300 no
    C8 H8 . . 0.9300 no
    C9 H9 . . 0.9300 no
    C10 H10 . . 0.9300 no
    C13 H13 . . 0.9300 no
    C14 H14 . . 0.9300 no
    C15 H15 . . 0.9300 no
    C17 H17 . . 0.9300 no
    C18 H18 . . 0.9300 no
    C20 H20 . . 0.9300 no
    C21 H21 . . 0.9300 no
    C22 H22 . . 0.9300 no
loop_
    _geom_angle_atom_site_label_1
    _geom_angle_atom_site_label_2
    _geom_angle_atom_site_label_3
    _geom_angle_site_symmetry_1
    _geom_angle_site_symmetry_2
    _geom_angle_site_symmetry_3
    _geom_angle
    _geom_angle_publ_flag
    O1W Cu01 N1 . . . 85.46(14) no
    O1W Cu01 N2 . . . 101.65(13) no
    O1W Cu01 N3 . . . 114.86(13) no
    O1W Cu01 N4 . . . 86.34(14) no
    N1 Cu01 N2 . . . 82.61(13) no
    N1 Cu01 N3 . . . 100.51(13) no
    N1 Cu01 N4 . . . 171.78(15) no
    N2 Cu01 N3 . . . 143.48(15) no
    N2 Cu01 N4 . . . 99.69(13) no
    N3 Cu01 N4 . . . 82.40(13) no
    Cu01 O1W H2W . . . 118.00 no
    H1W O1W H2W . . . 105.00 no
    Cu01 O1W H1W . . . 129.00 no
    C1 N1 C11 . . . 117.5(3) no
    Cu01 N1 C1 . . . 129.8(3) no
    Cu01 N1 C11 . . . 112.0(2) no
    Cu01 N2 C10 . . . 130.8(3) no
    Cu01 N2 C12 . . . 111.1(3) no
    C10 N2 C12 . . . 118.1(3) no
    C13 N3 C23 . . . 117.9(3) no
    Cu01 N3 C13 . . . 130.6(3) no
    Cu01 N3 C23 . . . 111.5(2) no
    Cu01 N4 C24 . . . 112.6(2) no
    Cu01 N4 C22 . . . 128.8(3) no
    C22 N4 C24 . . . 118.1(3) no
    O2 N5 O3 . . . 119.6(3) no
    O1 N5 O2 . . . 119.2(3) no
    O1 N5 O3 . . . 121.1(3) no
    O4 N6 O6 . . . 119.8(3) no
    O4 N6 O5 . . . 121.3(4) no
    O5 N6 O6 . . . 118.9(3) no
    N1 C1 C2 . . . 122.9(4) no
    C1 C2 C3 . . . 119.3(4) no
    C2 C3 C4 . . . 119.6(3) no
    C3 C4 C11 . . . 117.4(4) no
    C5 C4 C11 . . . 118.9(4) no
    C3 C4 C5 . . . 123.7(3) no
    C4 C5 C6 . . . 121.0(3) no
    C5 C6 C7 . . . 121.1(4) no
    C6 C7 C8 . . . 123.4(4) no
    C6 C7 C12 . . . 119.7(4) no
    C8 C7 C12 . . . 116.8(3) no
    C7 C8 C9 . . . 118.9(4) no
    C8 C9 C10 . . . 120.3(4) no
    N2 C10 C9 . . . 122.0(4) no
    N1 C11 C4 . . . 123.3(4) no
    C4 C11 C12 . . . 120.1(4) no
    N1 C11 C12 . . . 116.6(3) no
    N2 C12 C7 . . . 123.9(3) no
    N2 C12 C11 . . . 117.0(3) no
    C7 C12 C11 . . . 119.1(3) no
    N3 C13 C14 . . . 122.1(3) no
    C13 C14 C15 . . . 120.1(4) no
    C14 C15 C16 . . . 119.0(4) no
    C15 C16 C23 . . . 117.3(3) no
    C15 C16 C17 . . . 123.7(4) no
    C17 C16 C23 . . . 119.0(4) no
    C16 C17 C18 . . . 121.2(4) no
    C17 C18 C19 . . . 120.8(3) no
    C18 C19 C20 . . . 123.8(3) no
    C18 C19 C24 . . . 118.9(4) no
    C20 C19 C24 . . . 117.3(4) no
    C19 C20 C21 . . . 119.2(3) no
    C20 C21 C22 . . . 119.8(4) no
    N4 C22 C21 . . . 122.2(4) no
    C16 C23 C24 . . . 119.8(3) no
    N3 C23 C16 . . . 123.5(3) no
    N3 C23 C24 . . . 116.7(3) no
    C19 C24 C23 . . . 120.2(4) no
    N4 C24 C19 . . . 123.4(4) no
    N4 C24 C23 . . . 116.3(3) no
    N1 C1 H1 . . . 119.00 no
    C2 C1 H1 . . . 119.00 no
    C1 C2 H2 . . . 120.00 no
    C3 C2 H2 . . . 120.00 no
    C4 C3 H3 . . . 120.00 no
    C2 C3 H3 . . . 120.00 no
    C4 C5 H5 . . . 119.00 no
    C6 C5 H5 . . . 120.00 no
    C7 C6 H6 . . . 119.00 no
    C5 C6 H6 . . . 119.00 no
    C7 C8 H8 . . . 121.00 no
    C9 C8 H8 . . . 121.00 no
    C8 C9 H9 . . . 120.00 no
    C10 C9 H9 . . . 120.00 no
    C9 C10 H10 . . . 119.00 no
    N2 C10 H10 . . . 119.00 no
    N3 C13 H13 . . . 119.00 no
    C14 C13 H13 . . . 119.00 no
    C13 C14 H14 . . . 120.00 no
    C15 C14 H14 . . . 120.00 no
    C16 C15 H15 . . . 121.00 no
    C14 C15 H15 . . . 121.00 no
    C16 C17 H17 . . . 119.00 no
    C18 C17 H17 . . . 119.00 no
    C17 C18 H18 . . . 120.00 no
    C19 C18 H18 . . . 120.00 no
    C21 C20 H20 . . . 120.00 no
    C19 C20 H20 . . . 120.00 no
    C20 C21 H21 . . . 120.00 no
    C22 C21 H21 . . . 120.00 no
    C21 C22 H22 . . . 119.00 no
    N4 C22 H22 . . . 119.00 no
loop_
    _geom_torsion_atom_site_label_1
    _geom_torsion_atom_site_label_2
    _geom_torsion_atom_site_label_3
    _geom_torsion_atom_site_label_4
    _geom_torsion_site_symmetry_1
    _geom_torsion_site_symmetry_2
    _geom_torsion_site_symmetry_3
    _geom_torsion_site_symmetry_4
    _geom_torsion
    _geom_torsion_publ_flag
    O1W Cu01 N1 C1 . . . . -75.3(4) no
    O1W Cu01 N1 C11 . . . . 95.0(3) no
    N2 Cu01 N1 C1 . . . . -177.7(4) no
    N2 Cu01 N1 C11 . . . . -7.4(3) no
    N3 Cu01 N1 C1 . . . . 39.2(4) no
    N3 Cu01 N1 C11 . . . . -150.6(3) no
    O1W Cu01 N2 C10 . . . . 99.2(4) no
    O1W Cu01 N2 C12 . . . . -77.6(3) no
    N1 Cu01 N2 C10 . . . . -177.0(4) no
    N1 Cu01 N2 C12 . . . . 6.2(3) no
    N3 Cu01 N2 C10 . . . . -79.3(4) no
    N3 Cu01 N2 C12 . . . . 103.9(3) no
    N4 Cu01 N2 C10 . . . . 11.0(4) no
    N4 Cu01 N2 C12 . . . . -165.8(3) no
    O1W Cu01 N3 C13 . . . . 101.9(4) no
    O1W Cu01 N3 C23 . . . . -76.7(3) no
    N1 Cu01 N3 C13 . . . . 12.1(4) no
    N1 Cu01 N3 C23 . . . . -166.5(3) no
    N2 Cu01 N3 C13 . . . . -79.7(4) no
    N2 Cu01 N3 C23 . . . . 101.8(3) no
    N4 Cu01 N3 C13 . . . . -175.7(4) no
    N4 Cu01 N3 C23 . . . . 5.7(3) no
    O1W Cu01 N4 C22 . . . . -62.0(4) no
    O1W Cu01 N4 C24 . . . . 109.3(3) no
    N2 Cu01 N4 C22 . . . . 39.2(4) no
    N2 Cu01 N4 C24 . . . . -149.6(3) no
    N3 Cu01 N4 C22 . . . . -177.7(4) no
    N3 Cu01 N4 C24 . . . . -6.4(3) no
    Cu01 N1 C1 C2 . . . . 170.0(3) no
    C11 N1 C1 C2 . . . . 0.2(6) no
    Cu01 N1 C11 C4 . . . . -172.1(3) no
    Cu01 N1 C11 C12 . . . . 7.5(4) no
    C1 N1 C11 C4 . . . . -0.6(6) no
    C1 N1 C11 C12 . . . . 179.0(4) no
    Cu01 N2 C10 C9 . . . . -174.9(3) no
    C12 N2 C10 C9 . . . . 1.7(6) no
    Cu01 N2 C12 C7 . . . . 175.5(3) no
    Cu01 N2 C12 C11 . . . . -4.0(4) no
    C10 N2 C12 C7 . . . . -1.7(6) no
    C10 N2 C12 C11 . . . . 178.7(4) no
    Cu01 N3 C13 C14 . . . . -175.9(3) no
    C23 N3 C13 C14 . . . . 2.6(6) no
    Cu01 N3 C23 C16 . . . . 176.5(3) no
    Cu01 N3 C23 C24 . . . . -4.1(4) no
    C13 N3 C23 C16 . . . . -2.2(6) no
    C13 N3 C23 C24 . . . . 177.1(4) no
    Cu01 N4 C22 C21 . . . . 171.3(3) no
    C24 N4 C22 C21 . . . . 0.4(6) no
    Cu01 N4 C24 C19 . . . . -173.1(3) no
    Cu01 N4 C24 C23 . . . . 6.1(4) no
    C22 N4 C24 C19 . . . . -0.7(6) no
    C22 N4 C24 C23 . . . . 178.4(4) no
    N1 C1 C2 C3 . . . . -0.4(7) no
    C1 C2 C3 C4 . . . . 0.9(7) no
    C2 C3 C4 C5 . . . . 178.8(4) no
    C2 C3 C4 C11 . . . . -1.3(6) no
    C3 C4 C5 C6 . . . . -179.5(4) no
    C11 C4 C5 C6 . . . . 0.5(6) no
    C3 C4 C11 N1 . . . . 1.1(6) no
    C3 C4 C11 C12 . . . . -178.5(4) no
    C5 C4 C11 N1 . . . . -178.9(4) no
    C5 C4 C11 C12 . . . . 1.5(6) no
    C4 C5 C6 C7 . . . . -1.7(7) no
    C5 C6 C7 C8 . . . . -178.1(4) no
    C5 C6 C7 C12 . . . . 1.0(7) no
    C6 C7 C8 C9 . . . . 179.6(4) no
    C12 C7 C8 C9 . . . . 0.5(6) no
    C6 C7 C12 N2 . . . . -178.5(4) no
    C6 C7 C12 C11 . . . . 1.0(6) no
    C8 C7 C12 N2 . . . . 0.6(6) no
    C8 C7 C12 C11 . . . . -179.9(4) no
    C7 C8 C9 C10 . . . . -0.5(7) no
    C8 C9 C10 N2 . . . . -0.6(7) no
    N1 C11 C12 N2 . . . . -2.3(5) no
    N1 C11 C12 C7 . . . . 178.1(4) no
    C4 C11 C12 N2 . . . . 177.3(4) no
    C4 C11 C12 C7 . . . . -2.2(6) no
    N3 C13 C14 C15 . . . . -0.8(7) no
    C13 C14 C15 C16 . . . . -1.5(7) no
    C14 C15 C16 C17 . . . . -177.4(4) no
    C14 C15 C16 C23 . . . . 1.8(6) no
    C15 C16 C17 C18 . . . . -178.2(4) no
    C23 C16 C17 C18 . . . . 2.6(6) no
    C15 C16 C23 N3 . . . . 0.0(6) no
    C15 C16 C23 C24 . . . . -179.3(4) no
    C17 C16 C23 N3 . . . . 179.3(4) no
    C17 C16 C23 C24 . . . . -0.1(6) no
    C16 C17 C18 C19 . . . . -2.4(7) no
    C17 C18 C19 C20 . . . . -179.3(4) no
    C17 C18 C19 C24 . . . . -0.4(6) no
    C18 C19 C20 C21 . . . . 177.9(4) no
    C24 C19 C20 C21 . . . . -1.0(6) no
    C18 C19 C24 N4 . . . . -177.9(4) no
    C18 C19 C24 C23 . . . . 3.0(6) no
    C20 C19 C24 N4 . . . . 1.1(6) no
    C20 C19 C24 C23 . . . . -178.1(4) no
    C19 C20 C21 C22 . . . . 0.7(6) no
    C20 C21 C22 N4 . . . . -0.4(7) no
    N3 C23 C24 N4 . . . . -1.3(5) no
    N3 C23 C24 C19 . . . . 177.9(4) no
    C16 C23 C24 N4 . . . . 178.1(4) no
    C16 C23 C24 C19 . . . . -2.7(6) no
loop_
    _geom_hbond_atom_site_label_D
    _geom_hbond_atom_site_label_H
    _geom_hbond_atom_site_label_A
    _geom_hbond_site_symmetry_A
    _geom_hbond_distance_DH
    _geom_hbond_distance_HA
    _geom_hbond_distance_DA
    _geom_hbond_angle_DHA
    _geom_hbond_publ_flag
    O1W H1W O2 1_655 0.7900 1.9200 2.709(5) 176.00 yes
    O1W H2W O6 . 0.8700 1.8900 2.718(5) 159.00 yes
    C2 H2 O1 2_755 0.9300 2.5700 3.313(5) 137.00 yes
    C5 H5 O5 1_545 0.9300 2.4000 3.271(5) 156.00 yes
    C6 H6 O6 2_756 0.9300 2.5600 3.417(6) 154.00 yes
    C8 H8 O3 2_656 0.9300 2.5000 3.194(5) 131.00 yes
    C10 H10 O6 1_455 0.9300 2.6000 3.131(6) 117.00 no
    C14 H14 O4 2_765 0.9300 2.4700 3.102(5) 125.00 no
    C15 H15 O4 2_765 0.9300 2.5900 3.157(5) 120.00 no
    C17 H17 O2 2_665 0.9300 2.4900 3.363(5) 157.00 yes
    C18 H18 O1 1_565 0.9300 2.5000 3.406(5) 166.00 yes
    C20 H20 O3 1_565 0.9300 2.4900 3.357(5) 155.00 yes
_iucr_refine_instructions_details
;
TITL scan in P-1
CELL  0.71073   7.0836  11.7898  14.2951   78.079   79.862   73.782
ZERR     2.00   0.0003   0.0003   0.0004    0.002    0.003    0.003
LATT   1
SFAC  C    H    N    O    CU
UNIT  48   36   12   14   2
MERG   0
OMIT    -2  -6  -2
OMIT     0  -1  -1
OMIT     2   6   2
OMIT     1   8  -3
OMIT    -5   6  -2
OMIT     4   7   3
OMIT     5  -6   2
OMIT    -1  -8   3
OMIT     3   8  -2
OMIT    -4  -7  -3
OMIT     1   5   2
OMIT     1  -4   0
OMIT    -2 -12   3
OMIT     2   3   2
OMIT     0   1   0
OMIT     0  -1   0
OMIT     0   1   2
OMIT     2   3   3
OMIT     1  -4   1
OMIT     1  -5   3
OMIT     5   3   0
OMIT     1   5   0
OMIT     0  -1  -2
OMIT    -2  -3  -3
OMIT    -1   5  -3
OMIT    -1   4  -1
SHEL 50 0.76
DFIX     0.900   0.010 H1W O1W
DFIX     0.900   0.010 H2W O1W
DANG     1.400   0.020 H1W H2W
OMIT    -1  -5   0
OMIT    -2  -3  -4
OMIT     1  -4   2
OMIT     0   1   3
OMIT     1  -5   4
FMAP   2
PLAN   25
SIZE     0.080   0.100   0.120
ACTA
WPDB   2
L.S.   4
WGHT    0.091600    1.141500
BASF   0.40043
FVAR       5.21336
CU01  5    0.881244    0.267407    0.245541    11.00000    0.01725    0.00602 =
         0.00835    0.00003   -0.00236   -0.00092
O6    4    1.243582    0.391637    0.392898    11.00000    0.02881    0.01500 =
         0.01931    0.00138   -0.00944   -0.00789
O4    4    1.287637    0.530061    0.270716    11.00000    0.04447    0.03129 =
         0.01262    0.00349   -0.00719   -0.01334
N6    3    1.285386    0.491383    0.358396    11.00000    0.01253    0.01316 =
         0.01555   -0.00162   -0.00389    0.00006
N4    3    0.806613    0.434916    0.274298    11.00000    0.01146    0.00809 =
         0.01083    0.00019   -0.00266   -0.00050
O2    4    0.527694    0.162988    0.171738    11.00000    0.02366    0.01301 =
         0.03116    0.00232    0.00220   -0.00050
O5    4    1.324478    0.548084    0.413847    11.00000    0.03168    0.02299 =
         0.02284   -0.00671   -0.00970   -0.00911
O1W   4    1.178958    0.258035    0.273604    11.00000    0.01464    0.02011 =
         0.03167   -0.01480   -0.00206   -0.00244
C17   1    0.689962    0.683855    0.023644    11.00000    0.01384    0.01182 =
         0.01486    0.00536   -0.00309   -0.00247
AFIX  43
H17   2    0.657659    0.738438   -0.031768    11.00000   -1.20000
AFIX   0
O1    4    0.697644    0.015227    0.098212    11.00000    0.05004    0.03199 =
         0.02233   -0.01405    0.01273   -0.01727
O3    4    0.562884   -0.021911    0.245953    11.00000    0.03008    0.01672 =
         0.01861    0.00529   -0.00202   -0.00719
C11   1    0.966567    0.015955    0.297964    11.00000    0.01089    0.01018 =
         0.01133   -0.00031   -0.00471   -0.00288
N5    3    0.596424    0.050479    0.171772    11.00000    0.01356    0.01516 =
         0.01431    0.00026   -0.00328   -0.00483
N3    3    0.814312    0.354611    0.112516    11.00000    0.01302    0.00923 =
         0.00993   -0.00045   -0.00216   -0.00261
C19   1    0.737504    0.643108    0.193150    11.00000    0.00921    0.00961 =
         0.01482   -0.00103   -0.00054   -0.00009
C1    1    1.114203    0.059872    0.142005    11.00000    0.01541    0.01384 =
         0.01223   -0.00217   -0.00235   -0.00344
AFIX  43
H1    2    1.135971    0.115605    0.087529    11.00000   -1.20000
AFIX   0
C22   1    0.810643    0.471681    0.356208    11.00000    0.01459    0.00984 =
         0.01175    0.00090   -0.00288   -0.00243
AFIX  43
H22   2    0.835143    0.414856    0.411327    11.00000   -1.20000
AFIX   0
C13   1    0.808639    0.312019    0.033618    11.00000    0.01378    0.01137 =
         0.01373   -0.00217   -0.00224   -0.00338
AFIX  43
H13   2    0.830563    0.229789    0.037178    11.00000   -1.20000
AFIX   0
N2    3    0.769523    0.181285    0.373363    11.00000    0.01101    0.01110 =
         0.00961   -0.00103   -0.00493   -0.00310
N1    3    0.995866    0.099171    0.218903    11.00000    0.01246    0.01019 =
         0.01021   -0.00020   -0.00317   -0.00398
C18   1    0.695469    0.724980    0.105343    11.00000    0.01160    0.00974 =
         0.01875    0.00068   -0.00228   -0.00032
AFIX  43
H18   2    0.671766    0.806886    0.104218    11.00000   -1.20000
AFIX   0
C23   1    0.773673    0.476033    0.106558    11.00000    0.00795    0.00937 =
         0.01162   -0.00036   -0.00190   -0.00180
C16   1    0.733193    0.557632    0.021611    11.00000    0.00844    0.01441 =
         0.01072    0.00233   -0.00334   -0.00305
C7    1    0.800365   -0.021481    0.463735    11.00000    0.01235    0.01433 =
         0.01478    0.00250   -0.00675   -0.00772
C5    1    1.009349   -0.188622    0.388713    11.00000    0.01831    0.00826 =
         0.02320    0.00335   -0.01088   -0.00621
AFIX  43
H5    2    1.066373   -0.270393    0.392148    11.00000   -1.20000
AFIX   0
C21   1    0.779012    0.593625    0.361790    11.00000    0.01782    0.01321 =
         0.01367   -0.00584   -0.00188   -0.00308
AFIX  43
H21   2    0.781973    0.616340    0.419960    11.00000   -1.20000
AFIX   0
C15   1    0.735223    0.509696   -0.061676    11.00000    0.01503    0.01737 =
         0.01000    0.00144   -0.00436   -0.00399
AFIX  43
H15   2    0.713019    0.559974   -0.120177    11.00000   -1.20000
AFIX   0
C2    1    1.206853   -0.061769    0.140006    11.00000    0.01554    0.01844 =
         0.01635   -0.00774   -0.00266   -0.00107
AFIX  43
H2    2    1.287431   -0.085541    0.085067    11.00000   -1.20000
AFIX   0
C4    1    1.052633   -0.107673    0.302045    11.00000    0.01397    0.00927 =
         0.01613    0.00003   -0.00703   -0.00515
C6    1    0.886453   -0.147132    0.465421    11.00000    0.01994    0.01418 =
         0.01699    0.00580   -0.00775   -0.00970
AFIX  43
H6    2    0.857777   -0.201170    0.519879    11.00000   -1.20000
AFIX   0
C12   1    0.840827    0.060698    0.380836    11.00000    0.00936    0.01143 =
         0.01079    0.00031   -0.00379   -0.00425
C3    1    1.177256   -0.145241    0.219991    11.00000    0.01651    0.00920 =
         0.02232   -0.00537   -0.00663    0.00036
AFIX  43
H3    2    1.239050   -0.225973    0.219970    11.00000   -1.20000
AFIX   0
C9    1    0.602178    0.148705    0.533684    11.00000    0.01279    0.02483 =
         0.01062   -0.00268   -0.00128   -0.00623
AFIX  43
H9    2    0.519427    0.181651    0.584661    11.00000   -1.20000
AFIX   0
C8    1    0.676444    0.026813    0.542394    11.00000    0.01408    0.02666 =
         0.01065    0.00197   -0.00308   -0.01168
AFIX  43
H8    2    0.645700   -0.023178    0.599144    11.00000   -1.20000
AFIX   0
C24   1    0.771638    0.519649    0.193932    11.00000    0.00863    0.00981 =
         0.01167   -0.00014   -0.00329   -0.00083
C14   1    0.770509    0.387716   -0.054763    11.00000    0.01542    0.02006 =
         0.00949   -0.00262   -0.00433   -0.00391
AFIX  43
H14   2    0.769212    0.355098   -0.108514    11.00000   -1.20000
AFIX   0
C20   1    0.743575    0.679363    0.280565    11.00000    0.01287    0.00834 =
         0.01877   -0.00395   -0.00063   -0.00256
AFIX  43
H20   2    0.723948    0.760000    0.283403    11.00000   -1.20000
AFIX   0
C10   1    0.650745    0.224202    0.447825    11.00000    0.01299    0.01739 =
         0.01326   -0.00336   -0.00318   -0.00309
AFIX  43
H10   2    0.598083    0.306501    0.443159    11.00000   -1.20000
AFIX   3
H2W   2    1.195941    0.315175    0.299017    11.00000   -1.50000
H1W   2    1.282025    0.233034    0.243593    11.00000   -1.50000
AFIX   0
HKLF 5
REM  scan in P-1
REM R1 =  0.0576 for   10562 Fo > 4sig(Fo)  and  0.0660 for all   11903 data
REM    344 parameters refined using      3 restraints
END
WGHT      0.0923      1.0748
REM Highest difference peak  0.982,  deepest hole -0.632,  1-sigma level  0.131
Q1    1   0.9052  0.2561  0.1799  11.00000  0.05    0.98
Q2    1   0.8601  0.2796  0.3086  11.00000  0.05    0.92
Q3    1   0.7672  0.5247 -0.0217  11.00000  0.05    0.77
Q4    1   0.8211  0.3778  0.2773  11.00000  0.05    0.71
Q5    1   0.8486  0.8112  0.1846  11.00000  0.05    0.61
Q6    1   0.8804  0.8046  0.1566  11.00000  0.05    0.59
Q7    1   0.9404  0.0426  0.3426  11.00000  0.05    0.58
Q8    1   1.3727  0.6539  0.3150  11.00000  0.05    0.56
Q9    1   0.9148  0.2035  0.2639  11.00000  0.05    0.55
Q10   1   0.7684 -0.0007  0.5064  11.00000  0.05    0.55
Q11   1   1.0043  0.0445  0.2588  11.00000  0.05    0.55
Q12   1   0.5854  0.0028  0.2220  11.00000  0.05    0.53
Q13   1   0.7585  0.4602 -0.0621  11.00000  0.05    0.53
Q14   1   1.4094 -0.3546  0.2830  11.00000  0.05    0.52
Q15   1   0.7647  0.4940  0.1470  11.00000  0.05    0.52
Q16   1   1.3491  0.6605  0.3873  11.00000  0.05    0.50
Q17   1   0.7955  0.4625  0.3137  11.00000  0.05    0.48
Q18   1   1.0601  0.0848  0.1871  11.00000  0.05    0.47
Q19   1   0.8251 -0.0862  0.4642  11.00000  0.05    0.45
Q20   1   0.6168  0.2021  0.1394  11.00000  0.05    0.43
Q21   1   0.9673  0.1765  0.2029  11.00000  0.05    0.43
Q22   1   0.8468 -0.0164  0.5923  11.00000  0.05    0.43
Q23   1   1.1145 -0.1253  0.2609  11.00000  0.05    0.42
Q24   1   1.1511 -0.0038  0.1472  11.00000  0.05    0.41
Q25   1   0.7447  0.5218  0.0592  11.00000  0.05    0.41
;
