# Supplementary material for: A new polymorph of aqua­bis­(1,10-phenanthroline-κ2 N,N′)copper(II) dinitrate
Source: Acta Crystallogr Sect E Struct Rep Online. 2014 Apr 18;70(Pt 5):m185–6. doi: 10.1107/S1600536814008198 (PMC4011280; doi:10.1107/S1600536814008198)
Supplement: Supplementary file 2 [file e-70-0m185-Isup2.hkl]

#
# h,k,l, Fc-squared, Fo-squared, sigma(Fo-squared), status flag
#
data_I
_shelx_title ' scan in P-1'
_shelx_refln_list_code          4
_shelx_F_calc_maximum      180.13
_exptl_crystal_F_000       578.00
_reflns_d_resolution_high  0.7601

loop_
 _space_group_symop_operation_xyz
 'x, y, z'
 '-x, -y, -z'

_cell_length_a     7.0836
_cell_length_b    11.7898
_cell_length_c    14.2951
_cell_angle_alpha  78.079
_cell_angle_beta   79.862
_cell_angle_gamma  73.782

_shelx_F_squared_multiplier     1.000

loop_
 _refln_index_h
 _refln_index_k
 _refln_index_l
 _refln_F_squared_calc
 _refln_F_squared_meas
 _refln_F_squared_sigma
 _refln_observed_status
   0   0   2       3847.49       3449.28        16.48 o
   0   0   2       3847.49       2989.21        21.95 o
   0   0  -2       3847.49       3487.44        22.36 o
   0   0  -2       3847.49       2628.14        20.49 o
   0   0  -2       3847.49       2120.95        14.56 o
   0   0   2       3847.49       3961.45        23.95 o
   0   0   3         10.37         13.58         1.66 o
   0   0  -3         10.37         18.05         2.50 o
   0   0   3         10.37         12.22         2.41 o
   0   0  -3         10.37         16.28         1.79 o
   0   0   4        616.05        626.61        14.70 o
   0   0   4        616.05        619.74        10.76 o
   0   0  -4        616.05        652.39        14.51 o
   0   0   5        137.66        134.78         7.96 o
   0   0  -5        137.66        133.63         7.63 o
   0   0   5        137.66        130.56         5.74 o
   0   0   6       3612.00       3720.60        44.26 o
   0   0  -6       3612.00       3715.67        42.20 o
   0   0   6       3612.00       3741.02        32.64 o
   0   0   7          4.48          9.48         2.60 o
   0   0  -7          4.48          3.36         3.19 o
   0   0   7          4.48          6.49         3.62 o
   0   0   8       2118.78       2186.55        40.13 o
   0   0   8       2118.78       2179.37        29.12 o
   0   0  -8       2118.78       2089.33        36.97 o
   0   0  -9         55.08         48.22         7.06 o
   0   0   9         55.08         58.87         5.71 o
   0   0   9         55.08         55.82         7.94 o
   0   0  10        565.39        612.04        24.77 o
   0   0  10        565.39        620.03        17.74 o
   0   0 -10        565.39        576.36        22.29 o
   0   0  11        334.78        362.42        14.56 o
   0   0  11        334.78        373.75        20.87 o
   0   0 -11        334.78        338.42        18.27 o
   0   0  12         45.21         53.11         9.74 o
   0   0  12         45.21         46.51         6.23 o
   0   0 -12         45.21         30.53         7.67 o
   0   0  13         32.45         43.59         6.36 o
   0   0  13         32.45         43.66         9.94 o
   0   0 -13         32.45         30.75         8.14 o
   0   0  14        678.88        745.19        34.16 o
   0   0 -14        678.88        636.41        28.73 o
   0   0 -15         72.41         78.93        12.31 o
   0   0  15         72.41         73.21        13.41 o
   0   0 -16         24.66         23.10         9.20 o
   0   0  16         24.66         20.94        10.32 o
   0   0  17        114.95        113.98        17.63 o
   0   0 -17        114.95        127.05        16.40 o
   0   0 -18        126.87        136.79        17.56 o
   0   0  18        126.87        148.42        20.72 o
   0  -1  18          0.72        -10.32        10.87 o
   0   1 -18          0.72          1.80         8.66 o
   0  -1  17         49.12         60.65        14.42 o
   0   1 -17         49.12         66.87        13.24 o
   0  -1  16        108.17        111.12        16.72 o
   0   1 -16        108.17        126.85        15.96 o
   0   1 -15        566.64        568.42        29.64 o
   0  -1  15        566.64        555.66        31.80 o
   0   1 -14         15.13         22.90         8.46 o
   0  -1  14         15.13         22.59         9.03 o
   0   1 -13       2511.97       2410.27        54.42 o
   0  -1  13       2511.97       2587.96        60.97 o
   0   1 -12         58.76         59.72         9.74 o
   0  -1  12         58.76         70.56         6.89 o
   0  -1  12         58.76         64.84        10.81 o
   0  -1  11       1122.02       1168.79        36.86 o
   0   1 -11       1122.02       1108.16        33.45 o
   0  -1  11       1122.02       1203.11        24.15 o
   0   1 -10          0.64          3.14         4.89 o
   0  -1  10          0.64         -0.13         4.56 o
   0  -1  10          0.64          2.90         2.75 o
   0   1  -9       1724.26       1723.89        37.41 o
   0  -1   9       1724.26       1749.65        39.48 o
   0  -1   9       1724.26       1770.49        26.15 o
   0   1  -8         17.63         19.38         5.14 o
   0  -1   8         17.63         25.93         5.70 o
   0  -1   8         17.63         22.82         3.42 o
   0   1  -7       1193.02       1209.59        27.66 o
   0  -1   7       1193.02       1279.35        29.43 o
   0  -1   6        665.08        697.04        20.08 o
   0  -1   6        665.08        695.24        13.23 o
   0   1  -6        665.08        689.06        19.47 o
   0   1  -5         62.72         37.57         4.98 o
   0  -1   5         62.72         30.36         4.60 o
   0  -1   5         62.72         41.65         3.38 o
   0   1  -4          0.21         -0.04         2.51 o
   0   1  -4          0.21         10.57         2.07 o
   0   1  -3      11869.68      12110.76        60.49 o
   0  -1   3      11869.68      12070.29        39.00 o
   0   1  -3      11869.68      12091.85        39.48 o
   0  -1   2         14.03         17.56         1.77 o
   0  -1   2         14.03         18.61         2.32 o
   0   1  -2         14.03         16.66         1.65 o
   0   1  -2         14.03         20.60         2.63 o
   0  -1   1       1241.71        412.81         8.16 o
   0   1  -1       1241.71        395.84         8.07 o
   0   1  -1       1241.71        854.79        10.43 o
   0  -1   1       1241.71        842.68         9.42 o
   0   1   4       7146.51        215.57         7.79 o
   0   1   4        211.11        205.35         8.24 o
   0  -1  -5       1368.09       1390.22        22.24 o
   0   1   5       1368.09       1382.53        23.63 o
   0   1   5       1368.09       1422.08        21.23 o
   0   1   6         80.82         86.90         5.97 o
   0   1   6         80.82         89.97         7.15 o
   0  -1  -6         80.82         77.26         6.09 o
   0  -1  -7       2005.17       2016.41        32.66 o
   0   1   7       2005.17       1991.56        34.69 o
   0   1   7       2005.17       2063.56        29.42 o
   0  -1  -8        127.21        119.22         9.05 o
   0   1   8        127.21        138.06         8.45 o
   0   1   8        127.21        117.35         9.70 o
   0   1   9        313.41        308.96        16.29 o
   0  -1  -9        313.41        302.40        14.85 o
   0   1   9        313.41        318.40        13.22 o
   0   1  10         26.54         24.21         4.84 o
   0   1  10         26.54         21.02         6.09 o
   0  -1 -10         26.54         29.55         6.13 o
   0   1  11        557.02        548.57        24.43 o
   0  -1 -11        557.02        552.25        22.47 o
   0   1  11        557.02        575.40        19.06 o
   0   1  12          8.10          8.22         4.36 o
   0   1  12          8.10          9.39         6.28 o
   0  -1 -12          8.10         -3.07         5.23 o
   0   1  13        353.42        349.67        22.31 o
   0   1  13        353.42        368.93        16.72 o
   0  -1 -13        353.42        319.50        19.38 o
   0   1  14        325.33        327.81        23.06 o
   0  -1 -14        325.33        297.60        19.67 o
   0   1  14        325.33        328.58        16.07 o
   0  -1 -15        245.98        257.83        19.39 o
   0   1  15        245.98        271.41        22.31 o
   0   1  16         22.12         24.92        10.54 o
   0  -1 -16         22.12         32.94         9.60 o
   0   1  17        150.83        177.65        20.79 o
   0  -1 -17        150.83        148.42        16.85 o
   0  -1 -18          7.75         -2.03         8.21 o
   0   1  18          7.75          4.62        10.18 o
   0   2 -17         30.13         51.11        12.83 o
   0  -2  17         30.13         43.90        13.29 o
   0   2 -16        174.87        180.21        18.88 o
   0  -2  16        174.87        149.04        18.85 o
   0  -2  15        280.77        302.13        24.38 o
   0   2 -15        280.77        309.32        22.86 o
   0   2 -14        486.97        480.25        26.84 o
   0  -2  14        486.97        505.93        29.50 o
   0  -2  13        180.97        181.96        17.64 o
   0   2 -13        180.97        172.82        16.22 o
   0  -2  12         17.70          9.90         6.95 o
   0   2 -12         17.70         31.33         8.41 o
   0  -2  11         58.94         56.86         9.87 o
   0  -2  11         58.94         62.42         5.82 o
   0   2 -11         58.94         61.78         9.85 o
   0  -2  10        149.08        152.18        13.48 o
   0   2 -10        149.08        169.90        13.88 o
   0  -2  10        149.08        143.92         7.92 o
   0   2  -9        383.94        411.39        19.77 o
   0  -2   9        383.94        355.72        10.78 o
   0  -2   9        383.94        414.63        20.12 o
   0  -2   8        106.00         97.68         9.73 o
   0  -2   8        106.00         97.54         6.13 o
   0   2  -8        106.00        107.43        10.14 o
   0   2  -7        353.69        382.80        16.98 o
   0  -2   7        353.69        418.89        11.56 o
   0  -2   7        353.69        380.42        16.78 o
   0  -2   6       2974.64       3186.14        43.42 o
   0  -2   6       2974.64       3086.27        27.01 o
   0   2  -5       1025.98       1117.18        25.02 o
   0  -2   5       1025.98       1085.08        23.18 o
   0  -2   5       1025.98       1077.18        15.71 o
   0  -2   4       3509.73       3271.13        25.94 o
   0  -2   4       3509.73       3328.27        37.07 o
   0   2  -3          2.24         17.06         2.55 o
   0  -2   3          2.24          9.56         2.83 o
   0   2  -3          2.24          9.53         3.26 o
   0  -2   3          2.24          9.88         2.32 o
   0   2  -2       2919.81       1855.53        24.66 o
   0  -2   2       2919.81       1900.29        22.21 o
   0  -2   2       2919.81       1840.28        19.74 o
   0   2  -1          7.28         13.69         2.54 o
   0  -2   1          7.28         13.07         2.20 o
   0  -2   1          7.28          6.92         2.04 o
   0   2   0       1843.31       2365.21        15.81 o
   0  -2   0       1843.31       2507.95        17.26 o
   0   2   0       1843.31       2415.29        22.16 o
   0   2   0       1843.31       2544.84        25.01 o
   0  -2  -1        115.01         91.34         4.23 o
   0   2   1        115.01         90.01         3.30 o
   0   2   1        115.01         87.35         5.03 o
   0   2   1        115.01         81.83         3.89 o
   0  -2  -2          3.95          5.69         1.37 o
   0   2   2          3.95          6.24         1.59 o
   0   2   2          3.95          9.20         2.38 o
   0   2   3          1.71          6.31         1.94 o
   0   2   3          1.71          3.64         2.24 o
   0   2   3          1.71          4.44         1.69 o
   0   2   4       2762.66       2625.32        26.01 o
   0   2   4       2762.66       2584.56        27.53 o
   0   2   5        160.96        154.17         7.89 o
   0   2   5        160.96        155.35         7.23 o
   0   2   5        160.96        162.30         8.34 o
   0   2   6         41.04         82.54         6.48 o
   0   2   6         41.04         76.25         6.45 o
   0   2   6         41.04         77.43         5.95 o
   0   2   7        359.18        382.29        14.94 o
   0   2   7        359.18        399.05        14.26 o
   0  -2  -7        359.18        365.71        13.58 o
   0  -2  -8       1484.07       1479.21        29.15 o
   0   2   8       1484.07       1583.77        29.45 o
   0   2   8       1484.07       1505.20        31.81 o
   0  -2  -9         34.49         36.22         5.86 o
   0   2   9         34.49         35.24         6.35 o
   0   2   9         34.49         35.14         5.46 o
   0   2  10        648.31        686.71        21.35 o
   0   2  10        648.31        683.11        25.07 o
   0  -2 -10        648.31        652.78        22.71 o
   0  -2 -11        237.34        238.18        14.85 o
   0   2  11        237.34        256.99        16.86 o
   0   2  11        237.34        253.36        13.87 o
   0  -2 -12        852.86        880.80        29.20 o
   0   2  12        852.86        921.37        33.05 o
   0   2  12        852.86        943.22        26.98 o
   0   2  13          2.47          5.70         4.58 o
   0   2  13          2.47          2.29         6.17 o
   0  -2 -13          2.47          2.42         5.31 o
   0  -2 -14        407.18        405.65        22.33 o
   0   2  14        407.18        450.36        26.46 o
   0   2  14        407.18        439.04        19.69 o
   0   2  15          6.86         14.63         8.68 o
   0  -2 -15          6.86         14.43         7.51 o
   0   2  16        159.48        184.55        19.83 o
   0  -2 -16        159.48        146.61        15.65 o
   0  -2 -17          8.90         19.79         9.05 o
   0   2  17          8.90          6.19         9.41 o
   0  -2 -18         87.56         80.55        13.86 o
   0   2  18         87.56         98.05        17.48 o
   0   3 -17        375.10        375.01        27.98 o
   0  -3  17        375.10        433.24        31.91 o
   0  -3  16         53.47         58.91        13.86 o
   0   3 -16         53.47         58.79        13.24 o
   0  -3  15         59.16         68.37        13.79 o
   0   3 -15         59.16         67.04        12.97 o
   0   3 -14        337.74        288.56        22.07 o
   0  -3  14        337.74        324.58        24.40 o
   0  -3  13        106.14        100.27        14.04 o
   0   3 -13        106.14        106.88        13.98 o
   0   3 -12         88.33         88.65        12.32 o
   0  -3  12         88.33         89.73        12.55 o
   0  -3  11        275.12        264.86        10.68 o
   0   3 -11        275.12        265.23        18.68 o
   0  -3  11        275.12        264.66        18.79 o
   0  -3  10        118.12         97.32        11.47 o
   0   3 -10        118.12        124.32        12.79 o
   0  -3  10        118.12        107.63         6.79 o
   0  -3   9        571.17        656.45        16.60 o
   0  -3   9        571.17        606.39        24.84 o
   0   3  -9        571.17        580.69        24.47 o
   0   3  -8        200.74        209.99        14.47 o
   0  -3   8        200.74        186.07        13.34 o
   0   3  -7        370.88        328.53        16.74 o
   0  -3   7        370.88        301.44        10.04 o
   0  -3   7        370.88        310.51        15.48 o
   0  -3   6        172.22        156.90         7.29 o
   0   3  -6        172.22        171.43        11.72 o
   0  -3   6        172.22        154.49        10.32 o
   0  -3   5       6632.88       6991.78        61.74 o
   0  -3   5       6632.88       7002.81        46.29 o
   0  -3   4        545.49        564.82        16.34 o
   0   3  -4        545.49        558.79        18.07 o
   0  -3   4        545.49        532.74        12.65 o
   0  -3   3       1438.41       1492.70        21.67 o
   0   3  -3       1438.41       1500.62        27.20 o
   0  -3   3       1438.41       1522.72        24.20 o
   0  -3   2        183.08        151.60         7.27 o
   0  -3   2        183.08        129.13         6.88 o
   0   3  -2        183.08        134.21         7.94 o
   0   3  -1          5.86          8.51         3.04 o
   0  -3   1          5.86          2.97         2.47 o
   0   3   0         35.97         38.25         4.04 o
   0   3   0         35.97         31.52         3.05 o
   0   3   1       8878.08       6450.30        43.38 o
   0   3   1       8878.08       6477.63        50.19 o
   0  -3  -2        449.92        442.03         9.01 o
   0   3   2        449.92        464.80        13.81 o
   0   3   2        449.92        481.71        11.74 o
   0  -3  -3       2425.85       2457.13        24.99 o
   0   3   3       2425.85       2376.23        25.30 o
   0   3   3       2425.85       2440.92        32.19 o
   0   3   4        297.87        284.82         9.49 o
   0   3   4        297.87        281.63         9.23 o
   0   3   4        297.87        292.25        11.91 o
   0   3   5       2292.19       2205.32        27.36 o
   0   3   5       2292.19       2239.22        28.92 o
   0   3   6        493.73        459.13        13.48 o
   0   3   6        493.73        488.06        15.17 o
   0   3   7        214.55        357.05        14.88 o
   0   3   7        214.55        326.96        12.39 o
   0   3   7        214.55        330.44        13.78 o
   0   3   8        101.75         99.88         8.66 o
   0   3   8        101.75        111.58         9.01 o
   0   3   9       1831.91       1916.81        38.34 o
   0   3   9       1831.91       2001.44        37.49 o
   0  -3 -10         35.88         36.31         6.13 o
   0   3  10         35.88         39.58         6.50 o
   0   3  10         35.88         43.39         7.38 o
   0  -3 -11       1402.69       1370.59        33.84 o
   0   3  11       1402.69       1483.93        34.40 o
   0   3  11       1402.69       1483.83        38.73 o
   0   3  12          6.88          8.01         4.83 o
   0  -3 -12          6.88          6.05         5.20 o
   0   3  12          6.88          7.23         5.92 o
   0  -3 -13        196.68        216.77        15.68 o
   0   3  13        196.68        207.50        17.28 o
   0   3  13        196.68        235.11        15.07 o
   0   3  14        168.27        184.68        13.83 o
   0   3  14        168.27        179.72        17.28 o
   0  -3 -14        168.27        180.77        15.20 o
   0   3  15        443.46        462.91        21.69 o
   0   3  15        443.46        491.42        28.89 o
   0  -3 -15        443.46        467.38        24.78 o
   0   3  16          0.03         12.01         9.34 o
   0  -3 -16          0.03          9.48         7.44 o
   0  -3 -17        350.10        355.42        23.80 o
   0   3  17        350.10        401.17        29.18 o
   0  -3 -18         20.39         30.02        10.29 o
   0   3  18         20.39         37.05        13.03 o
   0   4 -16         95.09         89.75        15.42 o
   0  -4  16         95.09        103.85        17.05 o
   0  -4  15        121.74        145.57        18.41 o
   0   4 -15        121.74        130.49        17.01 o
   0   4 -14        145.03        131.42        16.42 o
   0  -4  14        145.03        148.84        17.67 o
   0   4 -13         79.55         79.27        13.05 o
   0  -4  13         79.55         83.49        13.32 o
   0  -4  12        157.05        186.54        17.37 o
   0   4 -12        157.05        160.80        16.43 o
   0   4 -11         31.55         28.10         8.71 o
   0  -4  11         31.55         20.21         7.71 o
   0  -4  10        336.12        398.15        13.58 o
   0  -4  10        336.12        377.42        21.48 o
   0   4  -9        177.27        155.10        14.23 o
   0  -4   9        177.27        154.30        13.50 o
   0  -4   8        906.18        934.65        19.32 o
   0  -4   8        906.18        943.08        29.26 o
   0   4  -8        906.18        937.11        30.94 o
   0  -4   7         78.06         71.66         8.27 o
   0   4  -7         78.06         68.76         9.15 o
   0  -4   7         78.06         69.06         5.99 o
   0  -4   6        636.50        539.08        19.52 o
   0   4  -6        636.50        551.07        21.66 o
   0  -4   6        636.50        564.48        15.24 o
   0   4  -5          1.12         13.01         4.87 o
   0  -4   5          1.12         13.21         3.49 o
   0  -4   5          1.12         16.03         4.41 o
   0  -4   4        680.47        669.31        18.66 o
   0   4  -4        680.47        673.82        21.21 o
   0  -4   4        680.47        684.56        17.10 o
   0   4  -3          9.07         15.99         4.40 o
   0  -4   3          9.07         24.35         4.12 o
   0  -4   2       2131.41       1540.93        26.01 o
   0  -4   2       2131.41       1514.52        23.72 o
   0  -4   1        505.93        538.58        15.64 o
   0   4  -1        505.93        544.49        16.12 o
   0  -4   1        505.93        585.93        13.41 o
   0   4   0       6267.46       6908.11        53.09 o
   0  -4   0       6267.46       7319.67        41.91 o
   0  -4  -1        450.85        282.98         7.58 o
   0   4   1        450.85        288.47        12.11 o
   0   4   1        450.85        292.37        11.01 o
   0  -4  -2       1679.55       1703.70        19.60 o
   0   4   2       1679.55       1730.18        30.06 o
   0   4   3        209.36        210.48        11.04 o
   0  -4  -3        209.36        211.82         7.89 o
   0   4   3        209.36        201.99         8.73 o
   0  -4  -4       2402.62       2471.29        29.12 o
   0   4   4       2402.62       2532.06        37.90 o
   0   4   5       1573.89       1628.07        25.50 o
   0   4   5       1573.89       1745.76        32.41 o
   0   4   6       3948.88       4023.22        42.50 o
   0   4   6       3948.88       4034.55        41.50 o
   0   4   7        310.06        298.04        11.99 o
   0   4   7        310.06        318.15        13.42 o
   0   4   7        310.06        339.74        15.58 o
   0   4   8        801.34        784.17        22.63 o
   0   4   8        801.34        836.37        24.95 o
   0   4   9          6.86         12.50         3.98 o
   0   4   9          6.86          8.87         4.50 o
   0   4   9          6.86          8.07         4.45 o
   0   4  10       1761.58       1863.93        40.21 o
   0   4  10       1761.58       1808.40        38.94 o
   0  -4 -11        249.03        246.41        14.89 o
   0   4  11        249.03        259.85        15.64 o
   0   4  11        249.03        258.30        16.58 o
   0   4  12       1127.05       1148.37        32.82 o
   0   4  12       1127.05       1157.62        36.24 o
   0   4  13        225.79        239.01        18.25 o
   0   4  13        225.79        231.60        15.73 o
   0  -4 -13        225.79        225.33        15.93 o
   0   4  14        280.59        308.87        21.63 o
   0   4  14        280.59        293.37        18.04 o
   0  -4 -14        280.59        263.08        18.05 o
   0  -4 -15         29.58         29.34         8.36 o
   0   4  15         29.58         37.95         8.33 o
   0   4  15         29.58         32.49        10.10 o
   0   4  16        256.97        306.37        24.27 o
   0  -4 -16        256.97        263.26        19.70 o
   0   4  17          0.02          6.71         9.23 o
   0   4  18        157.27        154.69        20.23 o
   0  -4 -18        157.27        155.14        17.45 o
   0   5 -16         31.19         35.63        12.24 o
   0  -5  16         31.19         26.83        11.77 o
   0   5 -15         11.90         31.14        11.39 o
   0  -5  15         11.90         -1.21         8.83 o
   0   5 -14         14.50         26.25        10.27 o
   0  -5  14         14.50         19.10         9.71 o
   0   5 -13        160.77        131.83        16.25 o
   0  -5  13        160.77        178.39        18.39 o
   0   5 -12        213.47        200.53        18.59 o
   0  -5  12        213.47        230.71        19.41 o
   0   5 -11         38.40         36.81         9.61 o
   0  -5  11         38.40         50.74        10.15 o
   0  -5  10          5.86         20.60         7.48 o
   0   5 -10          5.86          8.10         6.95 o
   0  -5   9         99.64        108.26         7.80 o
   0  -5   9         99.64        102.57        11.71 o
   0   5  -9         99.64        124.80        13.51 o
   0  -5   8        317.20        307.13        17.48 o
   0   5  -8        317.20        293.85        18.64 o
   0  -5   8        317.20        293.74        12.20 o
   0  -5   7        104.02         84.02         9.25 o
   0  -5   7        104.02        102.91         7.71 o
   0   5  -7        104.02         87.31        10.55 o
   0  -5   6         38.04         49.29         6.05 o
   0   5  -6         38.04         35.74         7.27 o
   0  -5   6         38.04         34.61         6.35 o
   0  -5   5       1070.29       1066.24        26.45 o
   0   5  -5       1070.29       1078.12        30.08 o
   0  -5   5       1070.29       1099.30        24.15 o
   0  -5   4        539.57        523.91        17.38 o
   0  -5   4        539.57        492.19        16.34 o
   0   5  -4        539.57        500.56        19.78 o
   0   5  -3       1596.00       1637.94        33.76 o
   0  -5   3       1596.00       1687.16        29.05 o
   0  -5   3       1596.00       1722.56        30.56 o
   0  -5   2       1139.33        890.31        22.34 o
   0  -5   2       1139.33        942.82        20.15 o
   0  -5   1        405.37        356.43        14.40 o
   0   5  -1        405.37        357.93        14.81 o
   0  -5   1        405.37        378.11        11.88 o
   0   5   0        355.25        317.12        13.00 o
   0  -5   0        355.25        346.95        10.75 o
   0  -5  -1       5439.62       7329.28        44.15 o
   0   5   1       5439.62       7056.31        59.60 o
   0   5   2       1321.11       1486.42        30.34 o
   0   5   2       1321.11       1454.98        25.81 o
   0  -5  -2       1321.11       1492.63        19.83 o
   0   5   3       1183.37       1313.57        29.52 o
   0  -5  -3       1183.37       1265.71        19.39 o
   0   5   4       1221.81       1327.25        30.30 o
   0  -5  -4       1221.81       1278.72        21.49 o
   0   5   4       1221.81       1264.85        23.91 o
   0  -5  -5        735.70        742.15        18.20 o
   0   5   5        735.70        748.86        23.29 o
   0   5   5        735.70        703.79        18.04 o
   0  -5  -6         21.04         22.55         4.75 o
   0   5   6         21.04         26.07         4.29 o
   0   5   6         21.04         29.84         5.72 o
   0   5   7        342.01        348.59        16.91 o
   0   5   7        342.01        323.15        13.14 o
   0   5   8          0.86          5.44         3.70 o
   0   5   8          0.86         -2.14         2.83 o
   0   5   8          0.86          0.02         3.72 o
   0   5   9        885.40        890.98        28.21 o
   0   5   9        885.40        883.70        25.53 o
   0   5  10        384.50        370.90        16.30 o
   0   5  10        384.50        413.14        20.01 o
   0   5  10        384.50        385.08        18.38 o
   0   5  11        533.61        527.24        22.90 o
   0   5  11        533.61        524.65        23.08 o
   0   5  12          4.93         14.77         6.10 o
   0  -5 -12          4.93          5.61         5.02 o
   0   5  12          4.93          4.28         5.74 o
   0   5  13         10.45         11.45         6.24 o
   0  -5 -13         10.45         -0.01         4.75 o
   0   5  13         10.45         17.29         7.37 o
   0   5  14         79.44         87.85        12.63 o
   0   5  14         79.44         76.50        10.80 o
   0  -5 -14         79.44         77.55        10.77 o
   0  -5 -15        181.39        214.09        17.43 o
   0   5  15        181.39        210.04        19.20 o
   0   5  15        181.39        199.75        16.46 o
   0   5  16         10.27         13.23         7.30 o
   0   5  16         10.27         18.98         9.53 o
   0  -5 -16         10.27         21.55         8.16 o
   0   5  17         51.23         58.62        13.23 o
   0  -5 -17         51.23         68.85        12.12 o
   0   5  18         11.94         22.09        11.46 o
   0  -6  15        150.27        180.70        20.87 o
   0   6 -15        150.27        151.10        19.09 o
   0  -6  14         17.29         31.23        11.14 o
   0   6 -14         17.29         14.27         9.67 o
   0   6 -13         72.01         65.42        13.04 o
   0  -6  13         72.01         60.19        12.41 o
   0   6 -12        149.78        138.27        16.44 o
   0  -6  12        149.78        141.89        16.17 o
   0   6 -11       1501.23       1287.91        43.99 o
   0  -6  11       1501.23       1416.57        44.56 o
   0   6 -10        129.04        108.82        13.73 o
   0  -6  10        129.04        122.53        13.69 o
   0  -6   9        450.62        413.79        15.48 o
   0   6  -9        450.62        413.99        23.71 o
   0  -6   9        450.62        411.39        22.03 o
   0  -6   8         47.76         38.24         7.80 o
   0   6  -8         47.76         49.99         9.52 o
   0  -6   8         47.76         40.68         6.12 o
   0   6  -7         26.13         21.44         7.33 o
   0  -6   7         26.13         18.85         6.10 o
   0  -6   7         26.13         30.69         6.00 o
   0  -6   6        179.78        183.31        12.70 o
   0   6  -6        179.78        190.33        14.77 o
   0  -6   6        179.78        197.18        11.20 o
   0   6  -5        643.36        627.92        24.83 o
   0  -6   5        643.36        657.84        21.68 o
   0  -6   5        643.36        650.21        20.64 o
   0  -6   4        659.30        649.61        20.18 o
   0   6  -4        659.30        635.87        23.81 o
   0  -6   4        659.30        660.20        21.00 o
   0   6  -3        521.08        584.17        21.93 o
   0  -6   3        521.08        602.29        20.02 o
   0  -6   3        521.08        599.66        18.44 o
   0  -6   2        948.68        904.67        24.83 o
   0   6  -2        948.68        982.25        27.25 o
   0  -6   2        948.68        925.31        21.28 o
   0   6  -1         81.94         69.64         7.69 o
   0  -6   1         81.94         71.48         7.82 o
   0  -6   1         81.94         87.76         6.77 o
   0  -6   0         15.12         34.33         4.92 o
   0  -6   0         15.12         40.71         6.41 o
   0  -6  -1        114.85        107.15         6.70 o
   0   6   1        114.85        110.38         8.84 o
   0  -6  -1        114.85         88.81         8.90 o
   0   6   2       1556.29       1813.01        36.57 o
   0   6   2       1556.29       1709.06        30.89 o
   0   6   3       1398.45       1654.97        31.46 o
   0   6   3       1398.45       1553.11        34.21 o
   0   6   4        304.19        327.31        16.66 o
   0  -6  -4        304.19        310.83        11.29 o
   0   6   4        304.19        317.84        13.46 o
   0   6   5        217.95        198.01        10.62 o
   0   6   5        217.95        222.19        14.04 o
   0  -6  -5        217.95        209.17         9.97 o
   0   6   6       1645.37       1685.35        38.43 o
   0   6   6       1645.37       1664.77        31.62 o
   0  -6  -6       1645.37       1751.38        31.33 o
   0   6   7        497.06        473.35        21.10 o
   0   6   7        497.06        479.45        17.05 o
   0  -6  -7        497.06        504.03        18.19 o
   0   6   8       1515.16       1472.05        37.51 o
   0  -6  -8       1515.16       1542.09        34.21 o
   0   6   9        698.64        660.04        20.92 o
   0   6   9        698.64        713.97        26.94 o
   0   6  10        474.72        427.98        17.72 o
   0   6  10        474.72        474.46        22.69 o
   0   6  11         52.94         47.95         7.12 o
   0   6  11         52.94         60.06         9.49 o
   0   6  12        577.71        603.53        26.91 o
   0   6  12        577.71        590.57        25.30 o
   0  -6 -13         20.51         12.02         6.24 o
   0   6  13         20.51         26.14         7.88 o
   0   6  13         20.51         15.95         7.03 o
   0   6  14          7.55          6.67         6.92 o
   0  -6 -14          7.55          0.10         5.34 o
   0   6  14          7.55         -4.82         6.25 o
   0  -6 -15         70.18         76.32        11.28 o
   0   6  15         70.18         84.59        13.07 o
   0   6  15         70.18         87.87        12.36 o
   0   6  16        267.11        281.42        20.69 o
   0   6  16        267.11        293.86        23.03 o
   0  -6 -16        267.11        293.51        21.13 o
   0  -6 -17        109.64        112.59        14.59 o
   0   7 -14        202.79        194.10        21.11 o
   0  -7  14        202.79        198.78        21.05 o
   0   7 -13         81.71         64.72        13.68 o
   0  -7  13         81.71         95.30        14.91 o
   0   7 -12        363.54        324.06        24.69 o
   0  -7  12        363.54        371.66        25.08 o
   0  -7  11         42.07         39.78        10.11 o
   0   7 -11         42.07         39.28        10.86 o
   0  -7  10        379.44        353.70        22.36 o
   0   7 -10        379.44        336.74        23.44 o
   0  -7   9        110.10        109.01         9.33 o
   0  -7   9        110.10        108.14        12.64 o
   0   7  -9        110.10        110.31        14.05 o
   0  -7   8        145.80        125.84        12.37 o
   0  -7   8        145.80        152.94        10.85 o
   0   7  -8        145.80        146.06        15.17 o
   0  -7   7        759.71        791.53        23.81 o
   0  -7   7        759.71        744.55        26.51 o
   0   7  -7        759.71        745.78        31.00 o
   0  -7   6        379.95        397.07        17.43 o
   0  -7   6        379.95        365.11        17.99 o
   0   7  -6        379.95        379.90        21.51 o
   0   7  -5       2748.44       2697.88        53.45 o
   0  -7   5       2748.44       2741.39        45.07 o
   0  -7   5       2748.44       2701.77        44.96 o
   0   7  -4       3942.88       4013.21        63.06 o
   0  -7   4       3942.88       4011.59        55.01 o
   0  -7   4       3942.88       3947.02        51.11 o
   0   7  -3       1334.30       1675.65        39.64 o
   0  -7   3       1334.30       1614.59        35.30 o
   0  -7   3       1334.30       1547.47        30.67 o
   0   7  -2         16.87         20.85         6.07 o
   0  -7   2         16.87         21.94         5.91 o
   0  -7   2         16.87          5.23         4.24 o
   0  -7   1       1595.52       1937.28        30.43 o
   0  -7   1       1595.52       1943.94        39.91 o
   0  -7   0        957.01        726.52        24.73 o
   0   7   0        957.01        965.23        27.50 o
   0   7   1        289.08        312.92        15.81 o
   0  -7  -1        289.08        291.59        11.20 o
   0  -7  -1        289.08        269.72        15.73 o
   0  -7  -2        918.71        885.60        18.30 o
   0   7   2        918.71        891.92        24.40 o
   0   7   3       1161.05       1283.11        31.24 o
   0   7   3       1161.05       1185.94        32.28 o
   0   7   4        507.31        507.06        18.49 o
   0   7   4        507.31        511.97        21.68 o
   0  -7  -4        507.31        483.40        14.29 o
   0  -7  -5       2165.75       2093.65        31.51 o
   0   7   5       2165.75       2102.36        36.82 o
   0   7   6        874.57        909.27        30.36 o
   0   7   6        874.57        824.35        22.61 o
   0  -7  -6        874.57        900.20        22.25 o
   0   7   7        429.67        430.94        17.53 o
   0  -7  -7        429.67        456.62        17.85 o
   0   7   7        429.67        438.60        21.61 o
   0  -7  -8        427.74        467.35        19.51 o
   0   7   8        427.74        420.60        17.28 o
   0   7   8        427.74        446.32        22.21 o
   0   7   9        661.10        671.73        27.72 o
   0   7   9        661.10        603.66        21.02 o
   0  -7  -9        661.10        697.01        24.90 o
   0   7  10          3.08          3.77         5.49 o
   0   7  10          3.08          1.11         3.68 o
   0  -7 -11         89.30        100.94        12.32 o
   0   7  11         89.30         80.48         8.94 o
   0   7  11         89.30         87.66        11.59 o
   0  -7 -12         65.85         66.10        11.51 o
   0   7  12         65.85         67.48        10.82 o
   0   7  12         65.85         55.72         8.12 o
   0  -7 -13        600.79        690.36        32.61 o
   0   7  13        600.79        600.95        28.78 o
   0   7  14        427.84        417.95        24.87 o
   0  -7 -14        427.84        404.06        22.37 o
   0   7  15        141.52        173.71        17.16 o
   0  -7 -15        141.52        146.68        14.81 o
   0  -7 -15        141.52        156.24        19.10 o
   0   7  16         88.23        103.18        14.07 o
   0  -7 -16         88.23         89.76        12.83 o
   0  -7 -16         88.23         81.81        16.30 o
   0   7  17        101.33         95.98        13.85 o
   0  -7 -17        101.33         90.42        17.99 o
   0  -8  13        377.93        407.73        27.79 o
   0   8 -13        377.93        357.08        27.99 o
   0   8 -12         31.37         38.44        11.93 o
   0  -8  12         31.37         16.83         9.13 o
   0   8 -11        134.93        132.33        17.19 o
   0  -8  11        134.93        142.19        16.11 o
   0  -8  10        134.78        122.29        14.51 o
   0   8 -10        134.78        125.33        16.15 o
   0  -8   9         91.21         89.90        12.14 o
   0   8  -9         91.21         81.65        13.31 o
   0  -8   8        852.03        889.69        27.15 o
   0   8  -8        852.03        789.89        34.24 o
   0  -8   8        852.03        789.14        29.63 o
   0   8  -7        964.12        953.80        36.31 o
   0  -8   7        964.12        953.00        27.15 o
   0  -8   7        964.12        965.58        30.73 o
   0   8  -6        266.18        260.54        19.03 o
   0  -8   6        266.18        263.59        15.90 o
   0  -8   6        266.18        263.83        15.78 o
   0  -8   5         46.28         53.26         7.90 o
   0  -8   5         46.28         50.68         8.30 o
   0   8  -5         46.28         51.08         9.75 o
   0  -8   4        416.52        433.66        18.04 o
   0   8  -4        416.52        450.56        23.27 o
   0  -8   4        416.52        446.71        20.40 o
   0  -8   3       2677.08       2210.09        44.37 o
   0  -8   3       2677.08       2041.62        36.44 o
   0   8  -2        706.05        831.02        28.83 o
   0  -8   2        706.05        857.28        22.76 o
   0  -8   2        706.05        879.31        28.51 o
   0  -8   1        716.52        869.33        28.90 o
   0  -8   1        716.52        867.80        21.75 o
   0  -8   0        566.44        536.67        16.27 o
   0  -8   0        566.44        505.08        22.36 o
   0  -8  -1        662.00        739.91        18.83 o
   0   8   1        662.00        761.53        25.86 o
   0  -8  -1        662.00        739.08        27.29 o
   0   8   2        586.89        608.57        22.13 o
   0  -8  -2        586.89        592.53        16.33 o
   0  -8  -2        586.89        608.04        25.36 o
   0  -8  -3        790.11        742.67        17.86 o
   0   8   3        790.11        915.32        28.75 o
   0   8   4        570.90        568.90        21.39 o
   0   8   4        570.90        584.24        24.79 o
   0  -8  -4        570.90        535.07        16.01 o
   0   8   5        514.01        491.65        22.93 o
   0   8   5        514.01        495.41        19.58 o
   0  -8  -5        514.01        473.69        15.55 o
   0  -8  -6       1092.41       1001.25        23.87 o
   0   8   6       1092.41        990.69        26.95 o
   0   8   6       1092.41       1036.90        33.56 o
   0   8   7         13.74         17.34         6.65 o
   0   8   7         13.74          5.80         4.30 o
   0   8   8        787.25        799.37        31.11 o
   0  -8  -8        787.25        819.74        24.60 o
   0   8   8        787.25        768.77        24.78 o
   0   8   9        532.70        507.25        20.32 o
   0   8   9        532.70        560.93        27.00 o
   0  -8  -9        532.70        595.90        23.60 o
   0  -8 -10         21.18         29.66         7.87 o
   0   8  10         21.18         19.09         5.54 o
   0   8  10         21.18         23.25         7.88 o
   0   8  11        179.00        180.14        16.67 o
   0   8  11        179.00        159.30        12.36 o
   0  -8 -11        179.00        200.35        16.10 o
   0   8  12        104.49        123.38        14.61 o
   0   8  12        104.49        104.87        10.75 o
   0  -8 -12        104.49         99.41        13.09 o
   0   8  13        285.66        265.19        16.92 o
   0  -8 -13        285.66        312.32        22.24 o
   0   8  13        285.66        319.66        22.41 o
   0  -8 -14        154.77        154.03        17.59 o
   0   8  14        154.77        149.59        16.41 o
   0  -8 -15         29.50         20.02         8.08 o
   0  -8 -15         29.50         38.76        12.17 o
   0   8  15         29.50         32.77         9.89 o
   0   8  16         92.80        106.33        14.67 o
   0  -8 -16         92.80        122.54        18.33 o
   0  -8 -17          0.67         -8.53        11.44 o
   0   8  17          0.67         18.50         9.16 o
   0  -9  12         61.21         52.88        12.20 o
   0   9 -12         61.21         69.55        14.71 o
   0   9 -11         50.93         52.33        12.91 o
   0  -9  11         50.93         50.90        11.48 o
   0   9 -10        633.63        610.30        33.65 o
   0  -9  10        633.63        655.93        31.09 o
   0   9  -9        172.19        168.05        18.32 o
   0  -9   9        172.19        155.44        15.39 o
   0  -9   8        262.31        230.34        17.22 o
   0   9  -8        262.31        217.03        19.84 o
   0  -9   7          9.49         22.00         6.61 o
   0  -9   7          9.49          5.38         5.72 o
   0   9  -7          9.49         10.07         7.87 o
   0  -9   6         83.88         99.33        11.36 o
   0  -9   6         83.88         95.21        10.64 o
   0   9  -6         83.88         80.30        12.52 o
   0   9  -5        311.82        281.14        20.64 o
   0  -9   5        311.82        307.72        18.06 o
   0  -9   5        311.82        311.94        16.89 o
   0   9  -4        717.92        750.92        31.21 o
   0  -9   4        717.92        731.54        23.90 o
   0  -9   4        717.92        765.40        28.08 o
   0   9  -3        122.70        111.76        12.73 o
   0  -9   3        122.70        135.14        12.82 o
   0  -9   3        122.70        117.07         9.90 o
   0   9  -2        739.32        842.74        30.78 o
   0  -9   2        739.32        874.60        30.34 o
   0  -9   2        739.32        861.68        23.78 o
   0   9  -1        154.62        189.23        15.14 o
   0  -9   1        154.62        187.49        15.05 o
   0  -9   1        154.62        173.63        10.84 o
   0  -9   0       1408.50       1313.82        38.23 o
   0  -9   0       1408.50       1170.66        25.18 o
   0   9   1        153.68        168.76        13.26 o
   0  -9  -1        153.68        158.15        14.25 o
   0  -9  -2        210.55        194.29        15.80 o
   0   9   2        210.55        181.38        13.54 o
   0  -9  -2        210.55        186.89        10.43 o
   0  -9  -3        151.51        146.70         9.41 o
   0  -9  -3        151.51        139.79        14.03 o
   0   9   3        151.51        161.64        13.70 o
   0  -9  -4        228.55        186.10        10.11 o
   0   9   4        228.55        198.18        14.01 o
   0   9   5         47.09         46.61         7.53 o
   0  -9  -5         47.09         49.91         6.88 o
   0   9   6        152.51        146.57        14.24 o
   0  -9  -6        152.51        158.25        10.25 o
   0   9   6        152.51        142.68        11.62 o
   0  -9  -7       1541.00       1476.54        31.18 o
   0   9   7       1541.00       1477.96        42.88 o
   0   9   7       1541.00       1447.68        34.79 o
   0  -9  -8        735.04        687.25        23.24 o
   0   9   8        735.04        696.68        30.19 o
   0   9   8        735.04        718.49        25.76 o
   0   9   9         11.23         11.46         6.84 o
   0  -9  -9         11.23         11.79         6.12 o
   0   9   9         11.23         12.77         5.34 o
   0  -9 -10        480.53        497.32        22.19 o
   0   9  10        480.53        452.00        20.67 o
   0   9  10        480.53        461.02        25.75 o
   0   9  11        180.84        165.37        16.43 o
   0   9  11        180.84        146.76        12.45 o
   0   9  12        324.68        322.56        22.72 o
   0   9  12        324.68        290.40        17.44 o
   0   9  13        318.72        328.16        23.40 o
   0  -9 -13        318.72        369.28        24.39 o
   0   9  14         30.59         31.42         9.90 o
   0   9  14         30.59         40.42         8.59 o
   0  -9 -14         30.59         27.09        10.70 o
   0  -9 -15         16.37         21.27        10.83 o
   0   9  15         16.37         31.11        10.10 o
   0  -9 -16         18.47         25.58        12.10 o
   0   9  16         18.47         35.05        10.73 o
   0 -10  11         64.27         73.14        13.11 o
   0  10 -11         64.27         65.51        14.57 o
   0 -10  10         53.65         51.32        11.25 o
   0  10 -10         53.65         55.89        13.53 o
   0  10  -9        936.81        941.94        42.42 o
   0 -10   9        936.81        991.56        36.75 o
   0 -10   8          0.60         -2.46         6.44 o
   0  10  -8          0.60         11.80         9.20 o
   0 -10   7         31.08         32.59         8.17 o
   0  10  -7         31.08         38.48        11.08 o
   0 -10   7         31.08         30.65         7.80 o
   0  10  -6         14.74         15.79         8.73 o
   0 -10   6         14.74          6.23         5.83 o
   0 -10   5        177.45        156.93        14.39 o
   0 -10   5        177.45        163.67        13.02 o
   0  10  -5        177.45        144.78        15.94 o
   0  10  -4         67.65         76.14        12.11 o
   0 -10   4         67.65         96.61        12.09 o
   0 -10   4         67.65         82.27         9.37 o
   0 -10   3       2014.51       2004.86        48.32 o
   0  10  -3       2014.51       2003.63        51.26 o
   0 -10   3       2014.51       1980.63        38.07 o
   0 -10   2        693.25        816.04        23.84 o
   0 -10   2        693.25        802.24        30.82 o
   0  10  -2        693.25        782.95        32.31 o
   0 -10   1       1308.89       1470.10        30.54 o
   0  10  -1       1308.89       1418.53        42.24 o
   0 -10   1       1308.89       1461.25        42.22 o
   0 -10   0        224.86        340.06        21.28 o
   0  10   0        224.86        358.58        21.61 o
   0 -10  -1        553.48        545.14        26.81 o
   0  10   1        553.48        540.19        24.11 o
   0 -10  -1        553.48        551.83        17.65 o
   0 -10  -2         39.12         36.63         9.14 o
   0  10   2         39.12         36.50         7.82 o
   0  10   3         20.04          1.87         5.57 o
   0 -10  -3         20.04         11.98         5.34 o
   0 -10  -4        266.16        257.89        19.74 o
   0  10   4        266.16        267.69        17.35 o
   0 -10  -4        266.16        254.10        12.48 o
   0  10   5        173.96        172.63        13.88 o
   0 -10  -5        173.96        162.65        16.63 o
   0 -10  -5        173.96        160.32        10.07 o
   0  10   6        194.84        192.42        14.37 o
   0 -10  -6        194.84        169.54        11.21 o
   0 -10  -7        973.45        888.24        24.27 o
   0  10   7        973.45        820.52        27.27 o
   0 -10  -8        311.88        300.36        16.04 o
   0  10   8        311.88        276.13        20.74 o
   0  10   8        311.88        315.69        18.73 o
   0  10   9        770.15        737.58        27.54 o
   0 -10  -9        770.15        726.18        25.22 o
   0  10   9        770.15        715.87        32.80 o
   0  10  10         76.06         72.35        12.15 o
   0 -10 -10         76.06         64.82        10.02 o
   0  10  10         76.06         75.79         9.75 o
   0  10  11        237.65        267.34        21.43 o
   0  10  11        237.65        244.22        16.51 o
   0 -10 -11        237.65        288.80        18.69 o
   0  10  12        290.19        286.49        22.57 o
   0 -10 -12        290.19        310.88        20.32 o
   0  10  12        290.19        278.10        17.72 o
   0 -10 -13        170.54        233.00        19.35 o
   0  10  13        170.54        173.84        14.76 o
   0  10  13        170.54        193.56        19.33 o
   0  10  14        381.53        401.70        27.40 o
   0  10  14        381.53        362.29        21.20 o
   0  10  15        214.10        215.98        21.26 o
   0 -10 -15        214.10        294.31        24.79 o
   0  11 -10         58.61         98.03        17.23 o
   0  11  -9          0.11          7.56         9.82 o
   0  11  -8        120.73        108.81        16.61 o
   0 -11   8        120.73         95.94        12.76 o
   0 -11   7          8.61         -1.73         6.22 o
   0  11  -7          8.61          6.47         8.72 o
   0 -11   6        327.00        329.89        20.99 o
   0  11  -6        327.00        315.64        24.22 o
   0 -11   6        327.00        316.51        18.40 o
   0 -11   5         89.05        106.64        13.10 o
   0 -11   5         89.05         94.86        10.80 o
   0  11  -5         89.05         78.09        13.39 o
   0  11  -4        209.28        321.45        23.09 o
   0 -11   4        209.28        328.21        21.31 o
   0 -11   4        209.28        271.40        15.88 o
   0  11  -3        371.04        402.04        25.57 o
   0 -11   3        371.04        384.98        23.31 o
   0 -11   2       1172.75       1296.14        41.27 o
   0  11  -2       1172.75       1332.75        44.56 o
   0 -11   1        244.78        268.24        19.76 o
   0  11  -1        244.78        292.01        21.33 o
   0 -11   0        308.77        427.74        25.03 o
   0  11   0        308.77        441.08        24.57 o
   0 -11  -1        251.98        239.79        19.64 o
   0  11   1        251.98        233.03        17.63 o
   0 -11  -2        565.60        522.04        28.14 o
   0  11   2        565.60        523.71        25.84 o
   0 -11  -3        380.13        353.71        23.77 o
   0  11   3        380.13        382.71        23.03 o
   0  11   4         81.92        106.31        12.32 o
   0 -11  -4         81.92        102.61        14.26 o
   0 -11  -5        101.20        100.85        14.41 o
   0  11   5        101.20        102.28        11.94 o
   0 -11  -6        984.12        944.80        40.03 o
   0  11   6        984.12        935.00        32.50 o
   0  11   7         55.19         51.12         8.69 o
   0 -11  -7         55.19         43.88        11.63 o
   0  11   8        817.88        789.70        30.38 o
   0  11   9        196.35        185.72        15.21 o
   0  11  10         52.30         62.53         9.66 o
   0  11  11        213.00        210.49        16.23 o
   0  11  12        277.92        255.30        17.78 o
   0  11  13         13.99         13.29         6.77 o
   0  12  -8          0.23          9.98        10.25 o
   0  12  -7        307.27        291.95        25.33 o
   0  12  -6         21.94         18.65        10.25 o
   0 -12   6         21.94         20.05         9.02 o
   0 -12   5        374.49        396.03        24.18 o
   0  12  -4         65.54        114.65        16.11 o
   0 -12   4         65.54        108.42        14.17 o
   0  12  -3       1306.13       1481.16        50.67 o
   0 -12   3       1306.13       1417.46        45.35 o
   0  12  -2         23.48         37.22        10.50 o
   0 -12   2         23.48         40.66        10.54 o
   0  12  -1        565.50        584.70        30.91 o
   0 -12   1        565.50        587.91        29.99 o
   0 -12   0         43.52         71.60        12.48 o
   0  12   0         43.52         54.66        10.55 o
   0 -12  -1        305.59        335.00        23.89 o
   0  12   1        305.59        300.33        21.37 o
   0  12   2        254.71        264.98        20.41 o
   0 -12  -2        254.71        248.13        21.39 o
   0  12   3       1253.76       1150.93        41.07 o
   0 -12  -3       1253.76       1095.71        43.01 o
   0 -12  -4          8.55          5.97         8.15 o
   0  12   4          8.55          7.44         6.68 o
   0  12   5        593.58        539.61        26.90 o
   0 -12  -5        593.58        537.55        31.46 o
   0 -12  -6          1.65         -4.86         8.46 o
   0  12   6          1.65          5.05         6.09 o
   0 -12  -7        190.30        186.58        20.27 o
   0  12   7        190.30        159.15        14.52 o
   0  12   8        148.59        118.65        13.33 o
   0 -12  -8        148.59        125.80        17.59 o
   0 -12  -9        250.06        207.22        22.08 o
   0  12   9        250.06        234.26        18.14 o
   0 -12 -10         45.04         26.68        11.51 o
   0  12  10         45.04         47.46         9.37 o
   0 -12 -11        203.90        182.42        21.88 o
   0  12  11        203.90        176.70        15.57 o
   0  12  12          8.97         11.10         6.69 o
   0 -12 -12          8.97        -10.63        10.77 o
   0 -12 -13          5.94          3.71        10.47 o
   0  13  -6        490.16        448.91        32.01 o
   0  13  -5          1.39         13.97        10.12 o
   0 -13   5          1.39         13.95         9.13 o
   0 -13   4         97.18         68.86        12.86 o
   0  13  -4         97.18         72.27        14.37 o
   0 -13   3         18.50          1.51         8.23 o
   0  13  -3         18.50         26.05        10.67 o
   0 -13   2       1065.43       1226.74        45.12 o
   0  13  -2       1065.43       1266.08        48.38 o
   0 -13   1         13.87         45.42        11.26 o
   0  13  -1         13.87         11.50         8.24 o
   0 -13   0        163.07        213.78        20.12 o
   0  13   0        163.07        170.55        17.78 o
   0 -13  -1         22.51         39.55        11.38 o
   0  13   1         22.51         11.10         8.10 o
   0  13   2        381.58        391.53        27.23 o
   0 -13  -2        381.58        377.72        26.95 o
   0 -13  -3          6.49         23.10        10.28 o
   0  13   3          6.49         23.53         9.04 o
   0 -13  -4        142.01        145.46        18.40 o
   0  13   4        142.01        141.32        15.77 o
   0 -13  -5          3.73         11.75         9.48 o
   0  13   5          3.73         -0.78         6.16 o
   0 -13  -6         83.69         80.75        15.13 o
   0  13   6         83.69         74.44        11.87 o
   0  13   7        103.94         87.11        12.08 o
   0 -13  -7        103.94        101.26        16.75 o
   0  13   8        153.38        161.19        15.88 o
   0 -13  -8        153.38        135.84        19.11 o
   0  13   9          0.94         -1.60         6.47 o
   0 -13  -9          0.94         -9.20        10.28 o
   0  13  10          5.42         13.53         7.42 o
   0 -13 -10          5.42          5.86        10.20 o
   0 -13 -11          6.40         17.37        11.69 o
   0  13  11          6.40         12.42         7.27 o
   0 -14   3         14.73         11.34         9.61 o
   0  14  -3         14.73         37.41        12.43 o
   0 -14   2         25.35         -1.58         9.28 o
   0  14  -2         25.35         33.26        11.06 o
   0 -14   1        175.26        157.80        18.98 o
   0  14  -1        175.26        147.81        18.02 o
   0  14   0         30.59         37.58        11.23 o
   0 -14   0         30.59         50.79        12.53 o
   0  14   1        305.70        320.76        25.41 o
   0 -14  -1        305.70        346.26        26.62 o
   0  14   2          0.89         12.79         9.28 o
   0 -14  -2          0.89         30.40        11.68 o
   0  14   3        467.91        429.22        28.36 o
   0 -14  -3        467.91        403.89        29.65 o
   0  14   4         17.75         23.02         9.43 o
   0 -14  -4         17.75         28.79        11.91 o
   0  14   5        188.37        198.80        19.07 o
   0 -14  -5        188.37        207.71        22.92 o
   0  14   6         25.05         30.57         9.54 o
   0 -14  -6         25.05         20.55        11.53 o
   0  14   7        224.04        178.61        17.19 o
   0 -14  -7        224.04        178.81        22.10 o
   0  14   8         21.34         32.85         9.52 o
   0 -14  -8         21.34         31.85        12.97 o
   0  14   9        843.59        909.47        38.75 o
   0 -14  -9        843.59        911.29        47.40 o
  -1  14   6          0.73         -2.42         7.22 o
   1 -14  -6          0.73          2.47        10.41 o
   1 -14  -5         27.01         44.51        13.99 o
  -1  14   5         27.01         12.93         8.79 o
  -1  14   4         75.60         56.63        12.59 o
   1 -14  -4         75.60         68.89        15.48 o
  -1  14   3        133.15        111.88        16.37 o
   1 -14  -3        133.15        131.56        19.23 o
  -1  14   2         16.74         15.20         9.60 o
   1 -14  -2         16.74         42.62        13.29 o
  -1  14   1         95.69        110.90        17.15 o
   1 -14  -1         95.69         61.51        15.31 o
  -1  14   0         14.42         22.34        11.46 o
   1 -14   0         14.42         11.49        11.33 o
  -1  14  -1         31.46         70.17        14.89 o
   1 -14   1         31.46         78.26        15.95 o
  -1  13   9         18.88         21.34         8.75 o
   1 -13  -9         18.88         34.98        13.43 o
  -1  13   8         98.86         89.69        14.05 o
   1 -13  -8         98.86         74.82        16.11 o
  -1  13   7        201.34        218.81        19.24 o
   1 -13  -7        201.34        210.47        23.43 o
  -1  13   6        138.01        118.03        14.90 o
   1 -13  -6        138.01        145.69        19.93 o
  -1  13   5          2.71          1.02         6.82 o
   1 -13  -5          2.71          5.85         9.67 o
  -1  13   4        230.76        213.75        19.83 o
   1 -13  -4        230.76        218.76        22.89 o
   1 -13  -3          3.08         26.87        11.12 o
  -1  13   3          3.08         12.63         8.39 o
  -1  13   2        149.23        163.16        18.41 o
   1 -13  -2        149.23        157.34        19.27 o
   1 -13  -1         39.20         63.02        13.76 o
  -1  13   1         39.20         53.47        12.69 o
   1 -13   0         71.03         47.08        13.26 o
  -1  13   0         71.03         72.45        14.29 o
   1 -13   1        171.91        197.58        21.17 o
  -1  13  -1        171.91        195.15        20.32 o
  -1  13  -2         42.41         48.98        12.18 o
   1 -13   2         42.41         48.42        12.92 o
   1 -13   3         34.81         28.20        11.59 o
  -1  13  -3         34.81         40.69        11.36 o
   1 -13   4         24.64         37.58        12.01 o
  -1  13  -4         24.64         32.80        11.50 o
   1 -13   5          1.15         34.32        11.75 o
  -1  13  -5          1.15         15.82        10.51 o
  -1  12  12          7.03         17.07         8.09 o
   1 -12 -12          7.03          5.97        10.41 o
   1 -12 -11        114.66        110.01        18.12 o
  -1  12  11        114.66         98.77        13.36 o
  -1  12  10          6.39          5.18         6.88 o
   1 -12  -9         28.95         23.36        11.28 o
  -1  12   9         28.95         11.39         7.41 o
  -1  12   8         26.06         28.68         9.08 o
   1 -12  -8         26.06         39.03        12.49 o
   1 -12  -7        295.11        269.60        24.81 o
  -1  12   7        295.11        249.65        19.31 o
  -1  12   6         27.09         26.24         8.42 o
   1 -12  -6         27.09         24.09        11.03 o
   1 -12  -5        398.92        396.76        28.65 o
  -1  12   5        398.92        402.33        24.69 o
   1 -12  -4         50.28         36.63        11.62 o
  -1  12   4         50.28         47.96        10.42 o
   1 -12  -3        270.58        242.14        22.45 o
  -1  12   3        270.58        247.21        20.32 o
  -1  12   2         51.73         61.97        12.03 o
   1 -12  -2         51.73         73.32        13.68 o
  -1  12   1        326.75        319.47        24.91 o
   1 -12  -1        326.75        301.80        23.91 o
   1 -12   0         38.24         66.53        13.18 o
  -1  12   0         38.24         56.10        11.74 o
  -1  12  -1        631.17        890.38        38.32 o
   1 -12   1        631.17        910.84        39.97 o
   1 -12   2        619.37        809.03        37.44 o
  -1  12  -2        619.37        754.04        35.59 o
  -1  12  -3        898.83        961.97        41.67 o
   1 -12   3        898.83        965.71        40.18 o
   1 -12   4        316.20        372.85        25.73 o
  -1  12  -4        316.20        333.88        26.69 o
   1 -12   5        397.30        514.43        29.72 o
  -1  12  -5        397.30        425.48        30.08 o
   1 -12   6         17.06         60.56        12.20 o
  -1  12  -6         17.06         27.87        11.36 o
  -1  12  -7        195.52        165.66        20.68 o
  -1  11  13         40.00         43.88         9.81 o
   1 -11 -13         40.00         49.33        13.80 o
  -1  11  12        171.29        159.04        15.67 o
   1 -11 -12        171.29        167.59        20.73 o
   1 -11 -11          0.96         -5.52         9.22 o
  -1  11  11          0.96          4.57         6.18 o
  -1  11  10        267.85        249.50        18.91 o
   1 -11 -10        267.85        274.08        24.57 o
   1 -11  -9         25.14         21.11        10.45 o
  -1  11   9         25.14         32.31         8.59 o
   1 -11  -8        948.84        913.37        41.71 o
  -1  11   8        948.84        978.57        37.62 o
   1 -11  -7          8.63          3.91         8.36 o
  -1  11   7          8.63          4.84         6.04 o
  -1  11   6        493.45        443.37        23.97 o
   1 -11  -6        493.45        470.96        29.83 o
   1 -11  -5        118.88        130.66        16.97 o
  -1  11   5        118.88        115.99        13.38 o
   1 -11  -4        341.12        323.26        24.54 o
  -1  11   4        341.12        319.22        21.23 o
   1 -11  -3          8.70         13.85         8.67 o
  -1  11   3          8.70         14.26         7.27 o
   1 -11  -2       1235.73       1101.99        42.76 o
  -1  11   2       1235.73       1150.70        41.00 o
   1 -11  -1        441.22        380.38        25.25 o
  -1  11   1        441.22        401.35        25.37 o
   1 -11   0        585.21        628.89        31.73 o
  -1  11   0        585.21        625.99        30.46 o
  -1  11  -1        205.60        213.13        18.30 o
   1 -11   1        205.60        217.80        19.81 o
   1 -11   2        149.50        173.51        17.84 o
  -1  11  -2        149.50        180.29        17.77 o
   1 -11   3        190.11        173.08        17.63 o
  -1  11  -3        190.11        209.43        20.05 o
   1 -11   4        184.49        169.47        17.33 o
  -1  11  -4        184.49        169.26        18.43 o
  -1  11  -5        110.59        114.47        16.06 o
   1 -11   5        110.59        129.25        15.91 o
   1 -11   6         97.47        109.08        14.12 o
  -1  11  -6         97.47        101.23        15.68 o
   1 -11   7        225.14        219.61        18.50 o
  -1  11  -8          5.56         -5.57         9.18 o
  -1  11  -9         26.10         19.36        10.93 o
  -1  10  14          0.05         17.69         7.80 o
   1 -10 -14          0.05          5.15         9.58 o
  -1  10  13        310.07        314.92        21.01 o
   1 -10 -13        310.07        318.21        26.16 o
   1 -10 -12          0.06         -9.12         9.12 o
   1 -10 -11        234.90        229.60        21.98 o
  -1  10  11        234.90        205.50        16.69 o
  -1  10  10         17.58         17.61         6.95 o
   1 -10 -10         17.58         15.36         9.25 o
  -1  10   9         51.61         42.63         8.82 o
   1 -10  -9         51.61         28.07        10.35 o
   1 -10  -8          8.07          3.13         7.71 o
  -1  10   8          8.07         12.43         6.62 o
   1 -10  -7        328.82        321.11        23.96 o
  -1  10   7        328.82        316.22        19.76 o
  -1  10   6         46.07         41.69         8.16 o
   1 -10  -6         46.07         44.57        10.95 o
  -1  10   5        380.50        369.93        21.12 o
   1 -10  -5        380.50        391.14        25.54 o
  -1  10   4         19.26         10.32         6.14 o
   1 -10  -4         19.26         24.12         8.98 o
  -1  10   3         24.32         41.13         8.74 o
   1 -10  -3         24.32         52.05        10.97 o
   1 -10  -2         47.79         49.49        10.79 o
  -1  10   2         47.79         46.89         9.66 o
   1 -10  -1        177.44        219.61        18.67 o
  -1  10   1        177.44        189.60        16.50 o
  -1  10   0        196.93        235.59        17.89 o
   1 -10   0        196.93        239.82        19.15 o
  -1  10  -1        482.80        441.18        23.91 o
   1 -10   1        482.80        475.08        26.34 o
   1 -10   2        197.21        231.88        19.08 o
  -1  10  -2        197.21        265.63        20.55 o
  -1  10  -3        366.88        397.14        25.00 o
   1 -10   3        366.88        359.85        22.97 o
   1 -10   4         99.56         73.89        12.03 o
  -1  10  -4         99.56         72.95        12.39 o
   1 -10   5         57.48         82.33        12.59 o
  -1  10  -5         57.48         61.02        11.94 o
   1 -10   6         14.94         20.00         8.34 o
  -1  10  -6         14.94          9.91         8.04 o
   1 -10   7        230.85        257.74        18.73 o
  -1  10  -7        230.85        210.41        20.22 o
   1 -10   8        267.59        273.38        19.98 o
  -1  10  -8        267.59        248.28        22.37 o
  -1  10  -9        248.56        240.27        22.60 o
  -1  10 -10          4.94          1.53         8.81 o
  -1  10 -11         95.63         94.51        16.59 o
   1  -9 -15         14.82          3.34         8.74 o
  -1   9  15         14.82         19.99         8.31 o
  -1   9  14        250.26        215.46        17.66 o
   1  -9 -14        250.26        213.02        21.41 o
  -1   9  13         11.21         10.19         6.55 o
   1  -9 -13         11.21         -0.06         7.97 o
   1  -9 -13         11.21         16.94         8.84 o
  -1   9  12        291.43        253.87        17.84 o
   1  -9 -12        291.43        287.09        23.43 o
   1  -9 -12        291.43        315.61        20.66 o
   1  -9 -11         13.98          6.72         8.14 o
   1  -9 -11         13.98         25.19         8.12 o
  -1   9  11         13.98         17.30         6.66 o
   1  -9 -10        413.88        418.10        27.00 o
  -1   9  10        413.88        374.34        20.78 o
  -1   9   9        533.77        510.05        23.76 o
   1  -9  -9        533.77        536.55        29.89 o
   1  -9  -9        533.77        553.47        20.66 o
   1  -9  -8       1760.34       1698.15        33.10 o
  -1   9   8       1760.34       1695.01        42.47 o
   1  -9  -8       1760.34       1719.92        51.41 o
   1  -9  -7          0.17          6.40         4.82 o
   1  -9  -7          0.17         -2.49         6.97 o
   1  -9  -6       1637.47       1537.06        25.55 o
  -1   9   6       1637.47       1453.08        36.91 o
   1  -9  -5         39.27         59.28        11.00 o
   1  -9  -5         39.27         45.59         5.32 o
  -1   9   5         39.27         43.31         7.94 o
   1  -9  -4        618.76        640.14        29.96 o
  -1   9   4        618.76        616.60        25.65 o
   1  -9  -3         35.46         36.04         9.28 o
  -1   9   3         35.46         37.04         7.88 o
   1  -9  -2        192.97        252.19        19.05 o
  -1   9   2        192.97        241.80        17.57 o
   1  -9  -1         53.91         61.56        10.72 o
  -1   9   1         53.91         49.95         8.89 o
   1  -9   0        469.76        525.29        12.60 o
   1  -9   0        469.76        500.26        25.55 o
  -1   9   0        469.76        483.74        23.35 o
  -1   9  -1        261.64        271.46        18.45 o
   1  -9   1        261.64        300.38        19.99 o
   1  -9   2         86.85         82.56         6.78 o
  -1   9  -2         86.85         99.19        12.43 o
   1  -9   2         86.85         69.77        11.33 o
   1  -9   3        193.80        205.61        17.00 o
  -1   9  -3        193.80        248.10        18.81 o
   1  -9   3        193.80        227.79        11.30 o
   1  -9   4          3.73         -4.48         4.48 o
  -1   9  -4          3.73          7.52         6.72 o
   1  -9   4          3.73          1.56         6.52 o
   1  -9   5         75.41         84.88        12.03 o
   1  -9   5         75.41         79.57         8.88 o
  -1   9  -5         75.41         66.79        11.48 o
   1  -9   6        463.53        497.80        20.96 o
  -1   9  -6        463.53        426.78        25.76 o
   1  -9   6        463.53        461.93        23.57 o
   1  -9   7          1.13         27.75         8.32 o
  -1   9  -7          1.13         19.34         8.78 o
   1  -9   7          1.13          8.73         5.93 o
  -1   9  -8        428.99        397.29        26.46 o
   1  -9   8        428.99        439.35        23.46 o
   1  -9   8        428.99        437.19        22.20 o
   1  -9   9         63.64         63.31        10.37 o
  -1   9  -9         63.64         67.57        13.42 o
   1  -9   9         63.64         77.01        11.49 o
   1  -9  10        269.01        296.90        20.96 o
  -1   9 -10        269.01        275.89        24.27 o
  -1   9 -11         62.33         67.44        14.63 o
   1  -9  11         62.33         54.99        11.66 o
   1  -9  12        197.97        228.72        20.56 o
  -1   9 -12        197.97        200.73        22.34 o
   1  -8 -16          0.32         -8.97         8.97 o
   1  -8 -15        149.14        193.16        20.43 o
   1  -8 -15        149.14        169.78        18.55 o
   1  -8 -14         25.10         32.66        10.52 o
   1  -8 -14         25.10         19.64         9.83 o
  -1   8  14         25.10         26.33         8.13 o
  -1   8  13        516.24        471.82        24.07 o
   1  -8 -13        516.24        515.46        29.81 o
   1  -8 -12        160.82        180.08        16.14 o
  -1   8  12        160.82        148.46        13.77 o
   1  -8 -12        160.82        155.80        17.18 o
  -1   8  11        534.30        481.48        22.78 o
   1  -8 -11        534.30        571.00        25.13 o
   1  -8 -11        534.30        536.34        29.35 o
  -1   8  10        139.16        114.46        11.55 o
   1  -8 -10        139.16        138.18        12.46 o
   1  -8 -10        139.16        112.17        14.59 o
  -1   8   9         22.92         18.93         6.00 o
   1  -8  -9         22.92         25.74         6.80 o
   1  -8  -8        383.30        428.27        17.69 o
   1  -8  -8        383.30        382.89        23.72 o
  -1   8   8        383.30        382.29        19.55 o
  -1   8   7       1330.86       1376.91        37.62 o
   1  -8  -7       1330.86       1343.25        42.48 o
   1  -8  -7       1330.86       1313.46        26.82 o
   1  -8  -6        314.05        330.07        21.35 o
  -1   8   6        314.05        316.85        17.06 o
   1  -8  -6        314.05        302.66        12.16 o
   1  -8  -5        841.97        800.66        16.91 o
  -1   8   5        841.97        825.69        27.31 o
   1  -8  -4         40.43         33.81         4.22 o
  -1   8   4         40.43         48.23         7.71 o
   1  -8  -4         40.43         35.46         8.62 o
   1  -8  -3        770.36        728.56        13.71 o
   1  -8  -3        770.36        774.23        30.60 o
  -1   8   3        770.36        780.43        27.24 o
   1  -8  -2         56.35         46.80         9.23 o
   1  -8  -2         56.35         51.41         3.96 o
  -1   8   2         56.35         60.94         9.14 o
  -1   8   1        363.68        330.54        18.19 o
   1  -8  -1        363.68        306.79         8.78 o
   1  -8   0         84.59        125.65        12.92 o
  -1   8   0         84.59        116.06        11.21 o
   1  -8   0         84.59        110.69         5.85 o
   1  -8   1         22.03         36.11         8.15 o
   1  -8   1         22.03         26.69         3.90 o
  -1   8  -1         22.03         41.32         8.17 o
   1  -8   2        553.29        781.32        17.98 o
   1  -8   2        553.29        725.97        28.82 o
  -1   8  -2        553.29        733.94        28.77 o
   1  -8   3        554.19        596.72        26.09 o
  -1   8  -3        554.19        579.76        26.29 o
   1  -8   3        554.19        573.00        16.71 o
   1  -8   4        202.67        359.39        20.37 o
  -1   8  -4        202.67        341.95        20.60 o
   1  -8   5         48.59         57.96         7.67 o
   1  -8   5         48.59         81.81        11.24 o
  -1   8  -5         48.59         58.68        10.30 o
   1  -8   6        587.47        587.80        22.20 o
  -1   8  -6        587.47        540.67        27.23 o
   1  -8   6        587.47        562.89        24.21 o
   1  -8   7        225.90        212.33        14.69 o
  -1   8  -7        225.90        188.62        17.59 o
   1  -8   7        225.90        230.89        16.49 o
  -1   8  -8        178.54        177.18        17.76 o
   1  -8   8        178.54        197.37        15.68 o
   1  -8   8        178.54        183.33        14.73 o
   1  -8   9        235.75        224.11        17.03 o
  -1   8  -9        235.75        218.60        19.95 o
   1  -8   9        235.75        230.13        15.85 o
  -1   8 -10        328.71        320.58        24.37 o
   1  -8  10        328.71        377.65        22.88 o
   1  -8  11        219.55        210.04        18.65 o
  -1   8 -11        219.55        191.10        20.05 o
  -1   8 -12         82.40         75.22        14.53 o
   1  -8  12         82.40         77.06        13.29 o
  -1   8 -13        112.76         99.09        16.61 o
   1  -8  13        112.76        104.87        15.46 o
   1  -7 -16        260.80        254.68        21.08 o
   1  -7 -16        260.80        233.62        20.46 o
   1  -7 -15         88.14         57.12        11.87 o
   1  -7 -15         88.14         84.95        12.91 o
  -1   7  13        152.95        148.19        14.02 o
  -1   7  12        237.78        206.97        15.41 o
  -1   7  11         67.19         55.32         8.57 o
  -1   7  10        650.32        614.84        24.11 o
   1  -7 -10        650.32        755.49        27.43 o
  -1   7   9         44.83         46.75         7.59 o
   1  -7  -9         44.83         39.68         7.55 o
  -1   7   8         70.00         64.79         8.37 o
   1  -7  -8         70.00         64.11         7.91 o
  -1   7   7         29.05         34.83         6.54 o
   1  -7  -7         29.05         36.41         6.12 o
   1  -7  -6          4.79         23.53         4.59 o
  -1   7   6          4.79          1.21         3.85 o
   1  -7  -5         57.56         35.38         8.19 o
   1  -7  -5         57.56         28.60         4.62 o
  -1   7   4        593.04        588.84        21.79 o
   1  -7  -4        593.04        575.58        12.81 o
   1  -7  -4        593.04        607.98        25.80 o
   1  -7  -3         67.07         68.20         4.62 o
   1  -7  -3         67.07         63.43         9.47 o
  -1   7   3         67.07         66.66         8.11 o
   1  -7  -2        249.43        237.81         7.29 o
   1  -7  -2        249.43        233.26         6.58 o
   1  -7  -2        249.43        255.07        16.83 o
  -1   7   2        249.43        245.25        15.10 o
   1  -7  -1         50.36         59.90         3.97 o
   1  -7  -1         50.36         61.35         9.16 o
  -1   7   1         50.36         63.54         8.18 o
   1  -7   0          3.40         13.14         2.63 o
  -1   7   0          3.40         12.95         4.81 o
   1  -7   0          3.40         18.50         6.50 o
   1  -7   1        284.46        310.11         9.84 o
  -1   7  -1        284.46        344.36        18.41 o
   1  -7   1        284.46        338.97        18.57 o
  -1   7  -2       1291.92       1426.10        37.26 o
   1  -7   2       1291.92       1396.76        22.84 o
   1  -7   2       1291.92       1390.46        37.01 o
  -1   7  -3       2158.36       2029.02        44.36 o
   1  -7   3       2158.36       2100.88        45.05 o
  -1   7  -4       6350.75       6063.60        79.18 o
   1  -7   4       6350.75       6217.25        76.23 o
   1  -7   4       6350.75       6120.19        57.40 o
   1  -7   5         44.12        113.29        11.89 o
  -1   7  -5         44.12        124.36        13.00 o
   1  -7   5         44.12         91.42         8.74 o
   1  -7   6        536.66        517.30        21.68 o
   1  -7   6        536.66        547.71        20.84 o
  -1   7  -6        536.66        523.31        25.93 o
   1  -7   7          3.61         23.34         7.23 o
   1  -7   7          3.61         11.02         5.62 o
  -1   7  -7          3.61          2.21         6.21 o
   1  -7   8         87.21        112.07        11.16 o
  -1   7  -8         87.21         79.38        12.16 o
   1  -7   8         87.21         90.57        10.69 o
   1  -7   9        497.82        420.25        19.54 o
   1  -7   9        497.82        488.40        23.87 o
  -1   7  -9        497.82        434.49        25.78 o
   1  -7  10        377.32        394.79        22.94 o
   1  -7  10        377.32        376.72        18.93 o
  -1   7 -10        377.32        371.25        24.75 o
  -1   7 -11        139.55        120.52        15.77 o
   1  -7  11        139.55        118.31        14.26 o
  -1   7 -12        193.49        211.32        20.54 o
   1  -7  12        193.49        213.99        19.32 o
   1  -7  13         12.59         20.78         9.83 o
  -1   7 -13         12.59         14.24         9.77 o
   1  -7  14         33.77         29.15        11.17 o
  -1   7 -14         33.77         20.04        11.08 o
   1  -6 -17         63.79         77.36        13.56 o
  -1   6  17         63.79         79.96        14.55 o
  -1   6  16        150.85        176.32        18.57 o
   1  -6 -16        150.85        138.38        15.75 o
   1  -6 -15         26.91         45.54        10.27 o
  -1   6  15         26.91         33.10         9.89 o
  -1   6  14         96.95        115.82        13.87 o
   1  -6 -14         96.95         98.15        12.82 o
  -1   6  13         62.97         72.95        10.96 o
  -1   6  12         16.78         20.28         6.45 o
  -1   6  12         16.78         14.47         6.45 o
  -1   6  11       1220.82       1238.39        33.89 o
  -1   6  11       1220.82       1267.23        38.46 o
  -1   6  10        141.29        157.53        14.11 o
  -1   6  10        141.29        147.98        11.59 o
  -1   6  10        141.29        128.41        11.19 o
  -1   6   9        514.77        554.65        24.79 o
  -1   6   9        514.77        509.76        18.92 o
  -1   6   8        201.85        248.08        16.74 o
  -1   6   8        201.85        189.03        12.51 o
  -1   6   7        307.57        288.92        15.11 o
   1  -6  -7        307.57        310.04        14.12 o
  -1   6   6        200.82        211.39        13.14 o
   1  -6  -6        200.82        205.86        10.39 o
   1  -6  -5       1134.32       1242.32        22.21 o
   1  -6  -5       1134.32       1188.98        34.10 o
  -1   6   4        146.42        142.96        10.34 o
   1  -6  -4        146.42        121.68        11.50 o
   1  -6  -4        146.42        130.21         6.61 o
   1  -6  -3        309.88        298.27         7.98 o
  -1   6   3        309.88        300.44        14.77 o
   1  -6  -3        309.88        297.70        16.91 o
   1  -6  -2         51.76         58.52         3.17 o
   1  -6  -2         51.76         60.53         8.44 o
  -1   6   2         51.76         56.81         7.25 o
   1  -6  -2         51.76         59.23         3.66 o
  -1   6   1         50.36         99.61         8.96 o
   1  -6  -1         50.36        106.20        10.42 o
   1  -6  -1         50.36        101.10         4.30 o
   1  -6   0        541.52        543.46        10.45 o
  -1   6   0        541.52        505.09        19.16 o
   1  -6   0        541.52        546.24        21.97 o
   1  -6   1       1652.30       1655.74        37.17 o
   1  -6   1       1652.30       1664.29        20.59 o
  -1   6  -1       1652.30       1681.76        36.75 o
  -1   6  -2       1913.77       2602.21        46.58 o
   1  -6   2       1913.77       2585.79        46.83 o
   1  -6   2       1913.77       2625.10        29.44 o
   1  -6   3       1464.50       1331.40        33.49 o
  -1   6  -3       1464.50       1265.15        33.01 o
  -1   6  -4          1.79         52.22         8.34 o
   1  -6   4          1.79         55.32         8.51 o
   1  -6   5        648.18        644.62        20.18 o
   1  -6   5        648.18        687.25        24.16 o
  -1   6  -5        648.18        675.45        26.44 o
  -1   6  -6        263.14        256.90        17.25 o
   1  -6   6        263.14        233.88        14.36 o
   1  -6   6        263.14        263.75        14.35 o
   1  -6   7        512.46        552.13        21.76 o
  -1   6  -7        512.46        519.92        24.79 o
   1  -6   7        512.46        550.17        21.98 o
   1  -6   8         35.84         47.08         7.74 o
   1  -6   8         35.84         48.90         8.24 o
  -1   6  -8         35.84         39.32         9.03 o
   1  -6   9        543.34        536.74        24.41 o
  -1   6  -9        543.34        513.30        26.39 o
   1  -6   9        543.34        505.38        20.43 o
   1  -6  10         60.26         52.99         8.06 o
   1  -6  10         60.26         65.92        10.66 o
  -1   6 -10         60.26         71.99        11.94 o
  -1   6 -11        594.52        503.08        28.27 o
   1  -6  11        594.52        556.03        27.80 o
  -1   6 -12          0.59          6.04         8.18 o
   1  -6  12          0.59          4.16         7.36 o
   1  -6  13        314.45        324.21        23.92 o
  -1   6 -13        314.45        287.10        23.61 o
   1  -6  14          6.05         13.12         9.40 o
  -1   6 -14          6.05         17.45        10.21 o
  -1   6 -15        132.45        120.85        17.75 o
   1  -6  15        132.45        132.95        18.33 o
   1  -5 -17        114.90        133.60        16.42 o
  -1   5  17        114.90        153.63        18.82 o
   1  -5 -16         48.80         65.98        12.18 o
  -1   5  16         48.80         65.93        13.10 o
  -1   5  15         11.07         26.21         9.50 o
   1  -5 -15         11.07          9.56         7.02 o
   1  -5 -14         61.19         57.41        10.36 o
  -1   5  14         61.19         70.43        11.79 o
  -1   5  13          6.18         23.82         7.35 o
  -1   5  13          6.18         15.04         7.22 o
   1  -5 -13          6.18          6.65         6.10 o
  -1   5  12        424.13        468.27        23.11 o
  -1   5  12        424.13        455.31        22.52 o
  -1   5  11        281.16        287.28        17.20 o
  -1   5  11        281.16        311.22        18.41 o
  -1   5  11        281.16        265.02        16.08 o
  -1   5  10        901.33        982.40        31.33 o
  -1   5  10        901.33        936.87        28.16 o
  -1   5   9        339.32        369.78        16.71 o
  -1   5   9        339.32        360.26        18.95 o
  -1   5   8        194.22        175.41        11.54 o
  -1   5   8        194.22        196.57        11.39 o
  -1   5   8        194.22        187.02        13.73 o
  -1   5   7        267.65        270.09        12.03 o
  -1   5   7        267.65        257.81        13.37 o
  -1   5   6       1817.76       1773.80        34.01 o
  -1   5   6       1817.76       1784.40        27.08 o
  -1   5   5        288.82        279.59        13.79 o
   1  -5  -4       1216.04       1233.20        31.71 o
   1  -5  -4       1216.04       1196.82        18.70 o
   1  -5  -3       1315.87       1410.81        33.12 o
   1  -5  -3       1315.87       1380.14        16.74 o
  -1   5   3       1315.87       1386.54        28.66 o
   1  -5  -2       3455.56       3864.42        53.75 o
   1  -5  -2       3455.56       3521.14        21.71 o
  -1   5   2       3455.56       4047.69        49.93 o
   1  -5  -2       3455.56       3647.40        21.54 o
  -1   5   1        873.41       1055.63        25.25 o
   1  -5  -1        873.41       1071.77        28.52 o
  -1   5   0       3202.08       2997.98        19.42 o
  -1   5   0       3202.08       2996.38        42.33 o
   1  -5   1       3993.27       5053.75        59.90 o
   1  -5   1       3993.27       5033.44        32.41 o
   1  -5   2        969.20        937.11        16.43 o
  -1   5  -2        969.20        900.62        24.78 o
  -1   5  -4       3367.71        856.80        26.65 o
   1  -5   5          1.35         25.70         5.80 o
  -1   5  -5          1.35         17.63         5.81 o
   1  -5   6        560.49        591.99        20.97 o
   1  -5   6        560.49        594.77        20.46 o
  -1   5  -6        560.49        592.91        23.91 o
   1  -5   7        353.22        353.99        17.15 o
  -1   5  -7        353.22        314.41        18.46 o
   1  -5   7        353.22        355.29        16.12 o
  -1   5  -8        341.38        329.17        19.87 o
   1  -5   8        341.38        352.09        18.20 o
   1  -5   8        341.38        322.00        15.46 o
   1  -5   9         58.59         36.73         6.88 o
  -1   5  -9         58.59         59.50        10.19 o
   1  -5   9         58.59         48.71         8.60 o
  -1   5 -10        150.37        185.59        16.58 o
   1  -5  10        150.37        180.96        15.36 o
   1  -5  10        150.37        161.50        11.52 o
  -1   5 -11        175.34        137.16        15.10 o
   1  -5  11        175.34        113.73         9.74 o
   1  -5  11        175.34        159.40        15.58 o
   1  -5  12        587.55        559.84        28.97 o
  -1   5 -12        587.55        552.69        29.25 o
   1  -5  13         97.27        101.87        14.38 o
  -1   5 -13         97.27         82.46        13.60 o
   1  -5  14        286.95        310.54        24.26 o
  -1   5 -14        286.95        289.75        23.32 o
   1  -5  15         23.79         16.49        10.03 o
  -1   5 -15         23.79         11.05         9.55 o
   1  -5  16        118.51        149.93        19.70 o
  -1   5 -16        118.51        138.32        18.51 o
   1  -4 -17          1.48         16.23         8.70 o
  -1   4  17          1.48          2.68         8.85 o
   1  -4 -16         32.56         49.65        10.89 o
  -1   4  16         32.56         25.77        10.41 o
  -1   4  15        599.35        651.32        32.61 o
   1  -4 -15        599.35        590.19        29.41 o
  -1   4  14        301.02        316.29        18.64 o
   1  -4 -14        301.02        262.47        18.92 o
  -1   4  14        301.02        325.12        22.27 o
   1  -4 -13        688.92        656.31        27.94 o
  -1   4  13        688.92        725.40        30.51 o
  -1   4  13        688.92        732.48        27.18 o
  -1   4  12        537.42        599.89        24.19 o
  -1   4  12        537.42        564.48        25.58 o
  -1   4  11        235.44        264.30        16.06 o
  -1   4  11        235.44        260.51        16.61 o
  -1   4  10        536.60        531.99        21.26 o
  -1   4  10        536.60        599.55        23.29 o
  -1   4  10        536.60        587.95        22.78 o
  -1   4   9       1162.65       1256.98        30.67 o
  -1   4   9       1162.65       1259.51        32.44 o
  -1   4   8        696.17        823.08        25.74 o
  -1   4   8        696.17        772.95        22.25 o
  -1   4   7       1876.16       1902.94        31.79 o
  -1   4   7       1876.16       1991.15        38.93 o
  -1   4   6        751.87        758.92        18.21 o
  -1   4   6        751.87        720.44        20.33 o
  -1   4   5       1392.92       1350.19        27.29 o
  -1   4   5       1392.92       1384.20        21.89 o
  -1   4   4       1249.19       1249.84        25.52 o
  -1   4   4       1249.19       1216.94        17.68 o
  -1   4   3        589.10        531.53        16.29 o
   1  -4  -3        589.10        532.37        10.61 o
   1  -4  -3        589.10        514.04        18.50 o
   1  -4  -2       2659.03       2857.69        42.19 o
   1  -4  -2       2659.03       2727.16        17.84 o
  -1   4   2       2659.03       2840.88        37.49 o
   1  -4  -2       2659.03       2738.69        18.12 o
  -1   4   1       3703.07       4257.11        47.57 o
   1  -4  -1       3703.07       4051.37        50.33 o
  -1   4   0       3323.92       2078.71        31.50 o
   1  -4   3       3575.17         81.73         7.91 o
  -1   4  -3         95.20         78.61         7.77 o
   1  -4   3         95.20         66.59         5.24 o
   1  -4   4         72.20         58.54         5.68 o
   1  -4   4         72.20         87.27         8.10 o
  -1   4  -4         72.20         74.94         7.96 o
  -1   4  -5        591.27        515.82        19.91 o
   1  -4   5        591.27        561.18        17.56 o
   1  -4   5        591.27        544.87        18.26 o
   1  -4   6          1.41          6.77         3.87 o
  -1   4  -6          1.41         14.01         5.46 o
   1  -4   6          1.41         20.67         5.46 o
   1  -4   7        274.54        267.41        14.56 o
   1  -4   7        274.54        249.90        12.63 o
  -1   4  -7        274.54        253.58        15.77 o
   1  -4   8         78.83         95.09         9.95 o
   1  -4   8         78.83         88.67         8.48 o
  -1   4  -8         78.83         81.31        10.21 o
   1  -4   9         93.45         94.04         8.65 o
   1  -4   9         93.45         94.40        10.62 o
  -1   4  -9         93.45         95.28        11.43 o
  -1   4 -10         59.42         55.24         9.78 o
   1  -4  10         59.42         62.99         9.84 o
   1  -4  10         59.42         40.50         6.33 o
   1  -4  11          3.42         14.03         7.04 o
  -1   4 -11          3.42         13.61         7.37 o
   1  -4  11          3.42         26.26         6.77 o
   1  -4  12         51.90         41.57         9.86 o
  -1   4 -12         51.90         46.42        10.28 o
   1  -4  12         51.90         65.96         8.23 o
   1  -4  13        199.80        209.52        18.99 o
  -1   4 -13        199.80        199.80        18.45 o
  -1   4 -14        324.34        300.48        22.85 o
   1  -4  14        324.34        330.07        24.61 o
  -1   4 -15        305.88        282.11        23.06 o
   1  -4  15        305.88        311.23        25.17 o
  -1   4 -16         12.29         10.46         9.51 o
   1  -4  16         12.29         18.92        10.79 o
   1  -3 -18        245.80        247.18        22.19 o
  -1   3  18        245.80        325.62        28.12 o
   1  -3 -17        218.23        221.76        20.23 o
  -1   3  17        218.23        281.23        25.06 o
   1  -3 -16        180.09        181.25        17.66 o
  -1   3  16        180.09        172.32        19.11 o
   1  -3 -15        358.97        373.32        23.50 o
  -1   3  15        358.97        401.68        26.30 o
  -1   3  14         65.99         82.69         9.81 o
  -1   3  14         65.99         80.75        12.51 o
   1  -3 -14         65.99         74.14        11.47 o
   1  -3 -13        334.44        336.33        20.36 o
  -1   3  13        334.44        384.95        22.89 o
  -1   3  13        334.44        372.03        18.40 o
  -1   3  12         68.50         81.26         9.29 o
   1  -3 -12         68.50         55.88         8.75 o
  -1   3  12         68.50         80.66        11.00 o
  -1   3  11        536.34        626.97        22.84 o
  -1   3  11        536.34        606.26        25.06 o
  -1   3  10        820.97        884.13        28.09 o
  -1   3  10        820.97        924.65        26.88 o
  -1   3   9        299.38        297.62        15.31 o
  -1   3   9        299.38        334.44        16.02 o
  -1   3   9        299.38        313.90        15.87 o
  -1   3   8        232.62        224.21        12.44 o
  -1   3   8        232.62        258.43        13.81 o
  -1   3   8        232.62        241.13        12.96 o
  -1   3   7         58.05         48.71         5.90 o
  -1   3   7         58.05         49.96         5.98 o
  -1   3   7         58.05         61.32         7.07 o
  -1   3   6          2.80         10.24         3.26 o
  -1   3   6          2.80          7.38         3.11 o
  -1   3   5        277.06        216.56        10.39 o
  -1   3   5        277.06        228.41         9.24 o
  -1   3   4        191.03        183.19         9.35 o
  -1   3   4        191.03        182.79         7.21 o
  -1   3   3        525.57        514.79        14.50 o
  -1   3   3        525.57        509.07         9.85 o
  -1   3   2         53.52         50.24         2.52 o
   1  -3  -2         53.52         51.81         2.75 o
   1  -3  -2         53.52         49.41         5.85 o
  -1   3   2         53.52         58.38         5.25 o
  -1   3   1        581.47        664.77        16.77 o
   1  -3  -1        581.47        675.17        18.63 o
   1  -3   0         97.16         37.75         5.23 o
  -1   3   0         97.16         75.72         5.88 o
   1  -3   1         42.24         61.36         2.97 o
   1  -3   1         42.24         62.57         6.57 o
  -1   3  -1         42.24         64.68         5.85 o
  -1   3  -1         42.24         72.93         3.50 o
   1  -3   2        309.61        236.06        11.22 o
  -1   3  -2        309.61        296.72        11.96 o
   1  -3   3        159.19        137.49         6.72 o
  -1   3  -3        159.19        138.26         8.94 o
   1  -3   3        159.19        140.23         8.95 o
   1  -3   4        457.32        435.47        14.71 o
  -1   3  -4        457.32        428.55        15.92 o
   1  -3   4        457.32        449.86        13.55 o
  -1   3  -5       1301.83       1554.83        31.85 o
   1  -3   5       1301.83       1573.90        27.97 o
   1  -3   5       1301.83       1592.86        29.17 o
   1  -3   6          3.32         13.62         4.01 o
   1  -3   6          3.32          4.54         3.48 o
  -1   3  -6          3.32          8.71         4.44 o
  -1   3  -7         59.71         68.82         8.44 o
   1  -3   7         59.71         46.65         6.14 o
   1  -3   7         59.71         59.80         7.30 o
  -1   3  -8        180.22        182.23        13.44 o
   1  -3   8        180.22        186.65        12.92 o
   1  -3   8        180.22        181.51        10.55 o
   1  -3   9         10.10         13.90         5.74 o
   1  -3   9         10.10          0.94         3.50 o
  -1   3  -9         10.10          9.02         5.86 o
  -1   3 -10        400.41        400.26        21.25 o
   1  -3  10        400.41        421.63        21.71 o
   1  -3  11         14.99         17.13         5.20 o
   1  -3  11         14.99          9.65         6.41 o
  -1   3 -11         14.99         13.19         7.03 o
   1  -3  12        345.26        345.54        16.00 o
  -1   3 -12        345.26        337.41        21.48 o
   1  -3  12        345.26        374.44        22.94 o
  -1   3 -13          7.37          9.97         7.64 o
   1  -3  13          7.37          4.47         6.99 o
   1  -3  14        348.50        365.58        25.33 o
  -1   3 -14        348.50        354.01        23.84 o
  -1   3 -15         41.32         38.39        10.98 o
   1  -3  15         41.32         48.94        12.28 o
   1  -3  16        337.12        385.42        28.86 o
  -1   3 -16        337.12        326.24        24.84 o
  -1   3 -17         25.73         35.29        11.58 o
   1  -3  17         25.73         48.37        13.76 o
   1  -2 -18        283.28        289.81        23.84 o
  -1   2  18        283.28        304.97        27.30 o
   1  -2 -17        103.39         97.23        14.64 o
  -1   2  17        103.39        147.92        19.24 o
   1  -2 -16        214.78        215.76        19.33 o
  -1   2  16        214.78        267.21        23.28 o
  -1   2  15         93.80        111.12        15.27 o
   1  -2 -15         93.80         78.31        12.06 o
  -1   2  14        320.64        354.40        23.64 o
   1  -2 -14        320.64        307.88        20.61 o
  -1   2  13          1.57         -6.70         6.70 o
   1  -2 -13          1.57          0.07         5.31 o
  -1   2  12        360.13        406.88        22.46 o
   1  -2 -12        360.13        369.76        20.52 o
  -1   2  12        360.13        411.99        17.67 o
  -1   2  11        680.79        745.71        28.42 o
  -1   2  11        680.79        766.85        23.43 o
  -1   2  10        215.19        229.91        15.26 o
  -1   2  10        215.19        248.63        13.24 o
   1  -2 -10        215.19        217.73        14.26 o
  -1   2   9        616.84        691.07        20.88 o
  -1   2   9        616.84        648.87        23.27 o
  -1   2   8         56.40         43.78         5.93 o
  -1   2   8         56.40         37.59         6.11 o
  -1   2   7         16.29         40.70         5.68 o
  -1   2   7         16.29         32.96         5.13 o
  -1   2   7         16.29         39.81         5.50 o
  -1   2   6        303.38        258.26        11.71 o
  -1   2   6        303.38        282.87        12.03 o
  -1   2   6        303.38        298.41        12.56 o
  -1   2   5        239.05        269.54        11.14 o
  -1   2   5        239.05        290.34        10.96 o
  -1   2   4        410.73        421.81        11.49 o
  -1   2   4        410.73        405.75        12.88 o
  -1   2   3         15.56         18.70         2.55 o
  -1   2   3         15.56         19.61         3.28 o
  -1   2   2       1152.98       1107.76        12.22 o
   1  -2  -2       1152.98       1165.93        21.40 o
   1  -2  -2       1152.98       1205.47        13.67 o
  -1   2   2       1152.98       1089.89        18.28 o
   1  -2  -1       3763.30       3925.83        38.82 o
  -1   2   1       3763.30       3992.76        35.21 o
   1  -2   0       6798.63       4586.70        41.69 o
  -1   2   0       6798.63       6363.10        44.04 o
  -1   2  -1       1050.90       1046.51         9.99 o
   1  -2   1       1050.90       1112.58        20.65 o
   1  -2   1       1050.90       1060.19        10.12 o
  -1   2  -1       1050.90       1116.27        19.32 o
   1  -2   2       2619.45       1975.21        27.86 o
  -1   2  -2       2619.45       1894.24        25.90 o
   1  -2   3        108.71        134.56         6.33 o
  -1   2  -3        108.71        157.94         8.45 o
   1  -2   3        108.71        154.42         8.23 o
  -1   2  -4        169.97        184.58         9.74 o
   1  -2   4        169.97        191.27         9.21 o
   1  -2   4        169.97        177.51         8.31 o
  -1   2  -5       4215.98       4545.16        49.34 o
   1  -2   5       4215.98       4509.95        45.59 o
   1  -2   6        399.50        429.16        15.85 o
   1  -2   6        399.50        404.97        13.61 o
  -1   2  -6        399.50        426.58        16.52 o
   1  -2   7        912.90        997.89        26.12 o
   1  -2   7        912.90        971.85        21.47 o
  -1   2  -7        912.90        988.27        26.62 o
   1  -2   8       2127.04       2382.17        43.43 o
  -1   2  -8       2127.04       2316.38        42.96 o
  -1   2  -9        252.22        269.54        16.13 o
   1  -2   9        252.22        267.30        16.04 o
   1  -2   9        252.22        311.36        14.36 o
   1  -2  10          7.86         15.57         4.82 o
   1  -2  10          7.86          3.02         4.95 o
  -1   2 -10          7.86          8.84         5.91 o
   1  -2  11        317.93        323.01        19.82 o
  -1   2 -11        317.93        309.41        19.12 o
   1  -2  11        317.93        308.29        14.47 o
  -1   2 -12         56.32         58.56        10.18 o
   1  -2  12         56.32         49.56         6.43 o
   1  -2  12         56.32         51.29         9.89 o
   1  -2  13        534.19        510.05        19.25 o
  -1   2 -13        534.19        548.51        27.25 o
   1  -2  13        534.19        525.10        28.01 o
   1  -2  14        110.25        101.09        14.51 o
  -1   2 -14        110.25        106.65        14.01 o
  -1   2 -15        413.06        410.94        25.87 o
   1  -2  15        413.06        418.12        28.13 o
  -1   2 -16         26.75         25.67        10.14 o
   1  -2  16         26.75         23.03        10.81 o
  -1   2 -17         50.29         42.55        11.98 o
   1  -2  17         50.29         55.73        14.51 o
  -1   1  18          4.28          0.72         9.64 o
   1  -1 -18          4.28          6.74         8.90 o
  -1   1  17        159.85        166.98        20.34 o
   1  -1 -17        159.85        147.52        17.33 o
  -1   1  16         58.54         55.25        12.85 o
   1  -1 -16         58.54         45.98        10.95 o
   1  -1 -15        510.43        509.26        27.52 o
  -1   1  15        510.43        566.98        31.55 o
   1  -1 -14        495.66        477.42        25.58 o
  -1   1  14        495.66        528.16        28.95 o
  -1   1  13        320.12        335.12        22.26 o
   1  -1 -13        320.12        320.54        20.16 o
  -1   1  12         58.20         71.57         7.56 o
   1  -1 -12         58.20         65.19         9.76 o
  -1   1  12         58.20         63.62        10.53 o
  -1   1  11        391.17        449.94        16.33 o
   1  -1 -11        391.17        396.56        20.33 o
  -1   1  11        391.17        404.21        21.70 o
  -1   1  10       1583.32       1658.49        40.20 o
   1  -1 -10       1583.32       1585.69        37.90 o
  -1   1   9        601.20        594.70        22.74 o
   1  -1  -9        601.20        563.35        21.24 o
  -1   1   8        279.03        293.36        15.09 o
  -1   1   8        279.03        319.15        12.42 o
  -1   1   7       3730.83       4075.39        50.99 o
   1  -1  -7       3730.83       3768.80        48.12 o
  -1   1   6        288.10        330.30        11.70 o
  -1   1   6        288.10        282.63        12.63 o
  -1   1   5       3199.53       3214.33        38.08 o
  -1   1   5       3199.53       3309.38        37.81 o
  -1   1   4       1077.76       1017.20        19.66 o
  -1   1   4       1077.76       1023.58        18.47 o
  -1   1   3       1351.61       1299.15        20.25 o
  -1   1   3       1351.61       1288.78        18.33 o
  -1   1   2       1403.02       1447.71        16.31 o
  -1   1   2       1403.02       1460.76        19.89 o
   1  -1  -2       1403.02       1477.03        20.24 o
  -1   1   1       1183.57       1262.94        12.18 o
   1  -1  -1       1183.57       1426.56        13.49 o
   1  -1  -1       1183.57       1279.16        18.48 o
  -1   1   1       1183.57       1491.78        18.29 o
  -1   1   0        969.04       1021.20        15.04 o
   1  -1   0        969.04        846.18        15.10 o
  -1   1  -1        179.71        178.00         6.46 o
   1  -1   1        179.71        171.81         7.03 o
   1  -1   2        176.93        110.74         6.23 o
  -1   1  -2        176.93        102.50         5.38 o
   1  -1   2        176.93         95.21         4.23 o
   1  -1   3        311.17        330.34        10.19 o
  -1   1  -3        311.17        344.93        10.49 o
   1  -1   3        311.17        339.63         9.42 o
   1  -1   4          2.51          4.10         2.38 o
  -1   1  -4          2.51          6.50         3.08 o
   1  -1   5       1405.98       1530.45        23.64 o
  -1   1  -5       1405.98       1615.87        27.07 o
   1  -1   5       1405.98       1551.58        26.04 o
   1  -1   6       1622.55       1693.64        30.10 o
  -1   1  -6       1622.55       1757.50        30.65 o
   1  -1   7        880.91        909.90        24.19 o
  -1   1  -7        880.91        939.74        24.20 o
  -1   1  -8        470.88        493.62        18.91 o
   1  -1   8        470.88        480.75        19.18 o
   1  -1   8        470.88        526.09        16.83 o
   1  -1   9         51.12         65.75         6.93 o
   1  -1   9         51.12         53.81         7.88 o
  -1   1  -9         51.12         62.27         8.12 o
   1  -1  10        982.30        956.59        30.87 o
  -1   1 -10        982.30        989.38        29.92 o
   1  -1  10        982.30        928.51        23.18 o
   1  -1  11        478.58        467.70        23.28 o
   1  -1  11        478.58        417.02        15.78 o
  -1   1 -11        478.58        486.28        22.42 o
   1  -1  12       1317.75       1317.33        40.89 o
   1  -1  12       1317.75       1329.81        30.22 o
  -1   1 -12       1317.75       1330.89        38.27 o
   1  -1  13        159.90        167.78        16.52 o
  -1   1 -13        159.90        183.53        15.95 o
   1  -1  13        159.90        152.90        11.26 o
  -1   1 -14        506.64        525.38        26.89 o
   1  -1  14        506.64        553.43        29.99 o
   1  -1  15          1.45          8.95         8.51 o
  -1   1 -15          1.45          8.31         7.87 o
  -1   1 -16        546.91        537.32        29.87 o
   1  -1  16        546.91        558.08        33.50 o
   1  -1  17         10.78         27.99        11.85 o
  -1   1 -17         10.78          9.19         9.21 o
   1  -1  18         10.15          5.77        10.40 o
  -1   1 -18         10.15          4.80         9.10 o
   1   0 -17         66.92         74.13        13.60 o
  -1   0  17         66.92         69.67        14.97 o
   1   0 -16        355.23        339.14        24.06 o
  -1   0  16        355.23        406.62        28.71 o
  -1   0  15        149.55        177.29        18.98 o
   1   0 -15        149.55        145.46        15.90 o
  -1   0  14        374.49        397.77        26.00 o
   1   0 -14        374.49        349.44        22.37 o
  -1   0  13        171.82        200.93        18.13 o
   1   0 -13        171.82        154.08        14.87 o
  -1   0  12        999.54       1037.42        36.78 o
  -1   0  12        999.54       1041.51        22.10 o
  -1   0  11        522.87        537.55        25.28 o
   1   0 -11        522.87        496.89        22.86 o
  -1   0  10         91.44        106.63        11.33 o
  -1   0  10         91.44        111.30         7.29 o
   1   0 -10         91.44        100.78        10.44 o
  -1   0   9        348.62        342.58        18.00 o
  -1   0   9        348.62        374.34        12.15 o
  -1   0   8       2506.00       2612.49        45.47 o
   1   0  -8       2506.00       2531.70        43.57 o
  -1   0   7         29.16         33.94         3.82 o
   1   0  -7         29.16         27.24         5.16 o
  -1   0   7         29.16         28.22         5.36 o
   1   0  -6       1023.99        903.14        21.96 o
  -1   0   6       1023.99        924.08        22.61 o
   1   0  -5        377.45        349.96        13.22 o
   1   0  -5        377.45        375.92         8.61 o
  -1   0   5        377.45        349.90        13.15 o
   1   0  -4        433.41        356.40        11.96 o
  -1   0   4        433.41        377.76        12.42 o
   1   0  -3       1219.19       1218.76        14.40 o
  -1   0   3       1219.19       1233.89        19.83 o
  -1   0   3       1219.19       1239.73        20.29 o
  -1   0   2       5123.45       5506.38        36.90 o
   1   0  -2       5123.45       5354.61        29.07 o
  -1   0   2       5123.45       5447.14        28.85 o
  -1   0   2       5123.45       5337.09        36.54 o
  -1   0   1       6184.42       4397.18        26.34 o
   1   0  -1       6184.42       4336.55        26.53 o
  -1   0   0       4361.41       2772.50        20.86 o
   1   0   0       4361.41       2618.98        18.10 o
  -1   0   0       4361.41       4420.66        21.89 o
   1   0   0       4361.41       3292.84        24.05 o
  -1   0   0       4361.41       4219.22        25.17 o
   1   0   0       4361.41       4500.64        23.88 o
  -1   0  -1       2957.68       1820.58        15.93 o
   1   0   1       2957.68       3007.39        23.44 o
   1   0   1       2957.68       2057.63        16.41 o
   1   0   1       2957.68       2930.03        18.00 o
  -1   0  -1       2957.68       3083.25        23.32 o
  -1   0  -1       2957.68       3135.65        19.81 o
   1   0   2        974.41        628.09         9.53 o
  -1   0  -2        974.41        641.87         9.77 o
  -1   0  -3        280.91        313.23         8.13 o
   1   0   3        280.91        299.18         8.78 o
   1   0   4        641.20        610.51        13.28 o
   1   0   4        641.20        632.25        14.48 o
   1   0   5         17.07         25.79         4.10 o
  -1   0  -5         17.07         21.70         3.61 o
  -1   0  -6        334.84        346.10        12.64 o
   1   0   6        334.84        343.23        12.24 o
   1   0   7        503.78        495.04        15.61 o
  -1   0  -7        503.78        481.72        16.21 o
   1   0   7        503.78        461.33        17.02 o
   1   0   8         43.43         26.78         5.50 o
   1   0   8         43.43         23.19         4.17 o
  -1   0  -9        803.05        796.03        24.02 o
   1   0   9        803.05        776.34        25.61 o
  -1   0 -10          8.21         14.97         5.47 o
   1   0  10          8.21         18.13         4.41 o
   1   0  10          8.21          8.59         5.10 o
   1   0  11         73.71         88.08         8.29 o
  -1   0 -11         73.71         93.14        10.29 o
   1   0  11         73.71         84.69        10.68 o
   1   0  12        595.35        574.89        20.54 o
   1   0  12        595.35        595.51        27.34 o
  -1   0 -12        595.35        579.00        24.58 o
   1   0  13       1248.75       1249.69        31.09 o
  -1   0 -13       1248.75       1254.05        37.53 o
   1   0  13       1248.75       1320.01        42.72 o
  -1   0 -14        269.46        259.02        18.66 o
   1   0  14        269.46        261.07        15.32 o
   1   0  14        269.46        270.58        21.31 o
  -1   0 -15        415.77        422.22        24.43 o
   1   0  15        415.77        416.00        27.37 o
   1   0  16          8.13         10.40         9.43 o
  -1   0 -16          8.13         23.05         9.14 o
  -1   0 -17        156.45        132.73        16.47 o
   1   0  17        156.45        181.08        21.26 o
   1   0  18         45.77         69.03        15.51 o
  -1   0 -18         45.77         23.10        10.69 o
  -1  -1  17        186.40        196.83        22.37 o
   1   1 -17        186.40        174.98        19.31 o
  -1  -1  16         70.62         73.95        14.69 o
   1   1 -16         70.62         74.98        13.16 o
   1   1 -15         55.40         60.00        11.56 o
  -1  -1  15         55.40         70.04        13.64 o
  -1  -1  14          1.22          7.05         7.93 o
   1   1 -14          1.22         -3.17         6.72 o
  -1  -1  13        561.33        564.47        29.32 o
   1   1 -13        561.33        528.94        26.50 o
  -1  -1  12         40.76         48.74        10.02 o
   1   1 -12         40.76         41.30         8.89 o
   1   1 -11        508.14        490.55        23.31 o
  -1  -1  11        508.14        476.56        12.17 o
  -1  -1  11        508.14        532.36        25.61 o
  -1  -1  10        182.94        198.41        15.29 o
  -1  -1  10        182.94        174.52         7.25 o
   1   1 -10        182.94        161.37        13.28 o
   1   1  -9       1683.31       1580.87        37.18 o
  -1  -1   9       1683.31       1567.37        19.99 o
  -1  -1   9       1683.31       1650.23        39.53 o
   1   1  -8          0.67          8.42         4.41 o
  -1  -1   8          0.67          3.23         1.74 o
   1   1  -7        654.82        552.78         8.43 o
  -1  -1   7        654.82        559.07        10.18 o
  -1  -1   7        654.82        579.15        20.29 o
  -1  -1   6        806.40        787.69        22.17 o
  -1  -1   6        806.40        687.33         9.96 o
   1   1  -6        806.40        797.81        22.17 o
   1   1  -6        806.40        726.36         8.44 o
   1   1  -5       1143.06       1107.88        24.30 o
  -1  -1   5       1143.06       1078.72        24.00 o
  -1  -1   4        205.47        204.72         9.91 o
   1   1  -4        205.47        201.06         9.79 o
  -1  -1   3       2493.67       2590.18        31.38 o
   1   1  -3       2493.67       2552.61        30.50 o
   1   1  -2        799.09        840.22        15.20 o
  -1  -1   2        799.09        883.87        16.53 o
  -1  -1   1        901.19        476.70        10.84 o
   1   1  -1        901.19        449.86         9.63 o
   1   1   0       2739.48       2829.39        18.73 o
  -1  -1   0       2739.48       3085.06        22.84 o
   1   1   0       2739.48       3072.91        19.60 o
  -1  -1   0       2739.48       2748.06        18.34 o
   1   1   0       2739.48       3223.15        23.70 o
  -1  -1  -1       4539.89       4854.96        28.18 o
   1   1   1       4539.89       4798.85        28.11 o
  -1  -1  -2       5810.83       3259.49        26.30 o
   1   1   2       5810.83       3290.77        27.81 o
  -1  -1  -3       4445.52       4698.66        23.25 o
   1   1   3       4445.52       4788.36        22.89 o
   1   1   4          1.69          5.71         1.77 o
   1   1   4          1.69          5.45         2.39 o
  -1  -1  -4          1.69          1.40         1.78 o
   1   1   5        401.54        346.23        11.30 o
  -1  -1  -5        401.54        365.08        10.17 o
   1   1   5        401.54        345.82        12.12 o
  -1  -1  -6        204.04        191.22         8.52 o
   1   1   6        204.04        169.27         8.26 o
   1   1   6        204.04        197.54        10.21 o
   1   1   7        163.82        146.54         8.32 o
  -1  -1  -7        163.82        149.04         8.52 o
   1   1   7        163.82        158.44        10.11 o
  -1  -1  -8        698.89        700.78        19.43 o
   1   1   8        698.89        709.49        22.43 o
   1   1   8        698.89        690.37        19.13 o
  -1  -1  -9        595.65        585.57        19.32 o
   1   1   9        595.65        587.49        18.79 o
   1   1   9        595.65        588.88        22.11 o
   1   1  10       1855.48       1828.43        34.38 o
   1   1  10       1855.48       1860.59        41.66 o
  -1  -1 -10       1855.48       1821.15        36.21 o
   1   1  11        368.77        371.97        20.26 o
   1   1  11        368.77        360.76        16.25 o
  -1  -1 -11        368.77        350.10        17.32 o
   1   1  12        210.61        223.04        17.11 o
   1   1  12        210.61        211.34        13.24 o
  -1  -1 -12        210.61        204.49        14.44 o
   1   1  13         23.13         13.09         5.42 o
  -1  -1 -13         23.13         21.42         7.03 o
   1   1  13         23.13         29.20         8.64 o
   1   1  14         11.13          5.43         5.10 o
   1   1  14         11.13          7.53         7.49 o
  -1  -1 -14         11.13         21.35         7.59 o
   1   1  15         39.71         32.88         7.52 o
  -1  -1 -15         39.71         52.02        10.23 o
   1   1  15         39.71         33.39        10.48 o
   1   1  16        132.06        158.10        18.78 o
  -1  -1 -16        132.06        146.62        15.72 o
   1   1  17        142.81        149.23        19.49 o
  -1  -1 -17        142.81        149.69        16.55 o
  -1  -1 -18         93.91        113.01        15.72 o
   1   1  18         93.91         97.68        17.61 o
  -1  -2  17         13.75         23.67        11.40 o
   1   2 -17         13.75         29.61        11.33 o
  -1  -2  16         50.02         49.73        13.20 o
   1   2 -16         50.02         48.53        12.00 o
  -1  -2  15         15.65         24.36        10.47 o
   1   2 -15         15.65         32.94        10.15 o
   1   2 -14        393.22        381.79        24.51 o
  -1  -2  14        393.22        428.38        27.65 o
  -1  -2  13          0.41         -2.01         7.01 o
   1   2 -13          0.41          5.66         6.64 o
   1   2 -12       1876.06       1751.08        46.67 o
  -1  -2  12       1876.06       1933.96        51.63 o
   1   2 -11         33.90         42.82         8.70 o
  -1  -2  11         33.90         39.79         9.01 o
   1   2 -10       1757.57       1642.06        41.05 o
  -1  -2  10       1757.57       1786.50        44.57 o
   1   2  -9        301.79        295.15        17.05 o
  -1  -2   9        301.79        288.35        17.19 o
   1   2  -8        946.52        895.69        27.51 o
  -1  -2   8        946.52        909.26        27.84 o
  -1  -2   7        311.97        318.49        15.89 o
   1   2  -7        311.97        310.74        15.60 o
   1   2  -6       3841.67       4137.06        52.21 o
  -1  -2   6       3841.67       4180.62        52.72 o
   1   2  -5       2068.71       2189.89        35.58 o
  -1  -2   5       2068.71       2224.42        35.90 o
   1   2  -4       2270.89       2406.70        34.64 o
  -1  -2   4       2270.89       2432.60        35.29 o
   1   2  -3        111.28        102.44         7.03 o
  -1  -2   3        111.28        104.19         7.40 o
   1   2  -2        147.26        152.57         3.98 o
  -1  -2   2        147.26        159.78         3.79 o
   1   2  -2        147.26        157.86         7.65 o
  -1  -2   1        195.57        176.01         5.00 o
   1   2  -1        195.57        178.47         7.11 o
  -1  -2   1        195.57        186.30         7.81 o
   1   2  -1        195.57        175.59         5.09 o
  -1  -2   0        122.24        157.03         6.35 o
   1   2   0        122.24        133.99         5.03 o
   1   2   0        122.24        151.11         5.51 o
  -1  -2   0        122.24        134.80         5.01 o
  -1  -2   0        122.24        143.50         5.42 o
   1   2   1        793.31        392.21         6.92 o
   1   2   1        793.31        397.70         9.50 o
   1   2   2       1187.38       1252.51        18.40 o
  -1  -2  -2       1187.38       1275.37        17.49 o
   1   2   3          4.39          5.52         2.25 o
  -1  -2  -3          4.39         10.15         2.74 o
  -1  -2  -4       2528.82       2568.60        19.45 o
   1   2   4       2528.82       2551.93        30.60 o
  -1  -2  -5         89.32         92.02         4.81 o
   1   2   5         89.32         85.63         6.34 o
   1   2   5         89.32         80.45         6.12 o
   1   2   6       2794.30       2866.26        36.78 o
   1   2   6       2794.30       2850.10        37.53 o
   1   2   7        383.44        350.11        13.75 o
  -1  -2  -7        383.44        363.69        12.15 o
   1   2   7        383.44        341.78        14.38 o
   1   2   8        701.76        776.64        21.38 o
   1   2   8        701.76        734.90        22.67 o
  -1  -2  -8        701.76        795.89        19.66 o
   1   2   9        957.03        986.19        25.23 o
  -1  -2  -9        957.03        923.49        23.06 o
   1   2   9        957.03        944.84        27.57 o
  -1  -2 -10        370.85        320.03        14.97 o
   1   2  10        370.85        343.38        15.91 o
   1   2  10        370.85        352.40        18.39 o
   1   2  11       1116.61       1109.45        34.19 o
   1   2  11       1116.61       1102.03        29.34 o
  -1  -2 -11       1116.61       1064.19        28.52 o
   1   2  12        342.05        355.53        17.66 o
   1   2  12        342.05        348.59        20.82 o
  -1  -2 -12        342.05        331.44        17.30 o
  -1  -2 -13        215.62        210.32        14.98 o
   1   2  13        215.62        211.61        17.59 o
   1   2  13        215.62        215.49        14.59 o
   1   2  14        505.48        529.82        23.06 o
   1   2  14        505.48        543.48        28.95 o
  -1  -2 -14        505.48        509.71        23.85 o
   1   2  15         51.35         60.62         9.23 o
   1   2  15         51.35         43.11        11.17 o
  -1  -2 -15         51.35         63.63        10.47 o
   1   2  16        160.85        182.78        19.80 o
  -1  -2 -16        160.85        172.19        16.36 o
   1   2  17        386.91        438.77        30.70 o
  -1  -2 -17        386.91        401.05        25.02 o
   1   2  18         11.15         13.76        11.04 o
  -1  -2 -18         11.15          7.92         8.39 o
   1   3 -17         62.35         48.08        13.00 o
  -1  -3  17         62.35         55.19        14.74 o
   1   3 -16         24.28         28.65        10.77 o
  -1  -3  16         24.28         32.89        12.20 o
   1   3 -15        160.79        152.44        17.64 o
  -1  -3  15        160.79        167.70        19.57 o
  -1  -3  14         50.34         48.85        11.81 o
   1   3 -14         50.34         53.93        11.71 o
  -1  -3  13       1202.34       1271.85        44.96 o
   1   3 -13       1202.34       1166.34        41.61 o
  -1  -3  12         99.78         88.98        13.00 o
   1   3 -12         99.78         88.78        12.49 o
  -1  -3  11        514.02        540.71        26.99 o
   1   3 -11        514.02        491.59        24.99 o
   1   3 -10         74.20         81.99        10.83 o
  -1  -3  10         74.20         67.08        10.17 o
  -1  -3   9        923.96        897.71        29.85 o
   1   3  -9        923.96        916.81        30.54 o
  -1  -3   8        208.33        215.05        14.57 o
   1   3  -8        208.33        218.55        14.72 o
  -1  -3   7       2068.19       2091.58        41.21 o
   1   3  -7       2068.19       2083.88        41.33 o
  -1  -3   6         70.84         74.11         8.08 o
   1   3  -6         70.84         75.44         8.22 o
   1   3  -5       5788.51       6352.61        64.13 o
  -1  -3   5       5788.51       6506.96        64.20 o
   1   3  -4       1557.16       1701.57        31.23 o
  -1  -3   4       1557.16       1696.42        15.56 o
  -1  -3   4       1557.16       1738.74        31.46 o
   1   3  -3       1416.25       1467.25        27.18 o
  -1  -3   3       1416.25       1462.50        26.89 o
  -1  -3   3       1416.25       1422.51        15.55 o
   1   3  -2        703.35        813.93        13.33 o
   1   3  -2        703.35        760.39        18.25 o
  -1  -3   2        703.35        859.49        13.77 o
  -1  -3   2        703.35        738.48        17.56 o
  -1  -3   1       2548.31       2143.56        27.56 o
   1   3  -1       2548.31       2030.93        26.78 o
   1   3   0        791.07       1059.21        17.37 o
   1   3   0        791.07       1096.04        17.33 o
  -1  -3   0        791.07       1064.32        17.95 o
   1   3   1       7240.60       6071.73        44.22 o
   1   3   1       7240.60       6222.84        36.24 o
   1   3   2        633.63        752.55        11.05 o
   1   3   2        633.63        736.99        16.31 o
   1   3   3       2206.56       2281.98        17.84 o
  -1  -3  -3       2206.56       2297.50        27.33 o
   1   3   3       2206.56       2239.13        29.88 o
   1   3   4         57.70         69.28         6.02 o
  -1  -3  -4         57.70         68.31         5.74 o
   1   3   4         57.70         71.76         3.54 o
  -1  -3  -4         57.70         86.60         4.19 o
   1   3   5          9.31         11.71         2.00 o
   1   3   5          9.31         10.12         3.29 o
   1   3   6          1.32          6.62         3.21 o
   1   3   7        143.72        216.78        11.74 o
  -1  -3  -7        143.72        202.19         8.88 o
   1   3   7        143.72        193.83        10.92 o
   1   3   8        436.15        395.53        16.59 o
  -1  -3  -8        436.15        390.85        13.34 o
   1   3   8        436.15        418.72        16.87 o
   1   3   9          2.00          2.29         3.52 o
   1   3   9          2.00          3.58         3.99 o
  -1  -3  -9          2.00          6.74         3.49 o
   1   3  10        296.93        319.49        16.21 o
  -1  -3 -10        296.93        308.74        14.29 o
   1   3  10        296.93        301.36        16.90 o
   1   3  11        133.27        136.07        12.71 o
  -1  -3 -11        133.27        138.26        10.56 o
   1   3  11        133.27        135.40        11.50 o
   1   3  12         24.22         24.54         7.45 o
  -1  -3 -12         24.22         15.92         5.68 o
   1   3  12         24.22         22.34         6.29 o
   1   3  13        137.27        153.04        15.16 o
   1   3  13        137.27        157.18        13.06 o
  -1  -3 -13        137.27        150.00        12.65 o
   1   3  14        228.76        255.23        16.75 o
  -1  -3 -14        228.76        237.83        16.35 o
   1   3  14        228.76        275.44        20.88 o
   1   3  15         31.52         27.37         9.74 o
   1   3  15         31.52         31.00         7.69 o
  -1  -3 -15         31.52         43.36         8.96 o
   1   3  16        772.70        807.78        38.43 o
  -1  -3 -16        772.70        730.69        30.68 o
   1   3  16        772.70        754.99        29.69 o
   1   3  17        183.28        225.91        22.56 o
  -1  -3 -17        183.28        192.38        17.48 o
   1   3  18        367.42        444.05        31.96 o
   1   4 -16        441.85        408.74        29.17 o
  -1  -4  16        441.85        500.21        33.62 o
  -1  -4  15          4.15          3.91         8.79 o
   1   4 -15          4.15         23.87        10.46 o
   1   4 -14        479.48        461.99        28.61 o
  -1  -4  14        479.48        525.01        31.17 o
  -1  -4  13          9.44         13.06         8.52 o
   1   4 -13          9.44         13.26         8.20 o
  -1  -4  12        397.68        414.74        25.51 o
   1   4 -12        397.68        384.18        24.11 o
   1   4 -11         29.17         34.57         9.01 o
  -1  -4  11         29.17         22.18         8.15 o
  -1  -4  10        561.89        570.63        26.36 o
   1   4 -10        561.89        567.53        26.74 o
  -1  -4   9         28.36         23.84         7.00 o
   1   4  -9         28.36         38.91         8.40 o
  -1  -4   8        771.23        772.84        27.46 o
   1   4  -8        771.23        774.20        28.39 o
   1   4  -7          0.04         11.29         5.43 o
  -1  -4   7          0.04          2.82         1.38 o
  -1  -4   7          0.04          3.65         4.56 o
  -1  -4   6         24.73         49.04         3.27 o
   1   4  -6         24.73         58.99         8.08 o
  -1  -4   6         24.73         60.24         7.76 o
  -1  -4   6         24.73         53.42         3.75 o
   1   4  -5          0.65          9.18         4.43 o
  -1  -4   5          0.65          9.25         2.16 o
  -1  -4   5          0.65          6.49         4.08 o
  -1  -4   4        152.86        113.92         9.12 o
   1   4  -4        152.86        123.15         9.65 o
  -1  -4   4        152.86        113.16         5.76 o
  -1  -4   3        141.25        154.77         6.91 o
   1   4  -3        141.25        169.74        10.51 o
  -1  -4   3        141.25        167.68        10.09 o
   1   4  -2        402.92        376.41        14.29 o
  -1  -4   2        402.92        378.63        13.54 o
   1   4  -2        402.92        388.28        11.34 o
   1   4  -1        447.05        492.02        15.00 o
  -1  -4   1        447.05        497.55        14.79 o
   1   4  -1        447.05        511.49        13.50 o
   1   4   0         39.93         61.50         5.40 o
  -1  -4   0         39.93         60.73         5.82 o
   1   4   0         39.93         64.74         5.29 o
   1   4   1        141.27        147.63         8.11 o
   1   4   1        141.27        143.67         7.03 o
   1   4   2         10.79         18.89         3.75 o
   1   4   2         10.79         32.10         3.43 o
   1   4   3         10.95         18.73         2.77 o
   1   4   3         10.95         17.21         3.78 o
   1   4   4        126.87        117.10         8.34 o
   1   4   4        126.87        113.25         5.21 o
  -1  -4  -4        126.87        132.66         7.89 o
  -1  -4  -5        436.66        456.74        15.14 o
   1   4   5        436.66        443.80        10.59 o
   1   4   5        436.66        450.58        16.52 o
   1   4   6         13.10          4.67         1.98 o
  -1  -4  -6         13.10          1.59         3.30 o
   1   4   6         13.10          5.57         3.51 o
   1   4   7        358.72        328.81        10.62 o
   1   4   7        358.72        358.75        16.20 o
  -1  -4  -7        358.72        346.72        15.80 o
   1   4   8         72.07         60.23         7.49 o
   1   4   9         65.98         66.00         8.15 o
  -1  -4  -9         65.98         70.55         6.74 o
   1   4   9         65.98         76.71         8.43 o
   1   4  10        202.92        207.71        13.96 o
  -1  -4 -10        202.92        202.13        11.30 o
   1   4  10        202.92        219.08        14.39 o
   1   4  11        154.57        150.84        12.46 o
  -1  -4 -11        154.57        138.21        10.60 o
   1   4  11        154.57        148.92        13.01 o
   1   4  12        189.47        188.88        14.28 o
   1   4  12        189.47        186.91        15.30 o
  -1  -4 -12        189.47        196.70        13.11 o
   1   4  13        773.90        772.89        31.60 o
  -1  -4 -13        773.90        766.86        26.36 o
   1   4  13        773.90        745.16        28.09 o
   1   4  14        296.15        319.01        19.38 o
   1   4  14        296.15        319.16        22.04 o
  -1  -4 -14        296.15        297.05        17.82 o
   1   4  15        216.89        230.48        17.31 o
   1   4  15        216.89        244.50        20.73 o
  -1  -4 -15        216.89        212.13        16.15 o
   1   4  16        106.01        123.16        16.37 o
  -1  -4 -16        106.01         91.44        12.13 o
   1   4  16        106.01        120.71        13.39 o
   1   4  17         28.82         40.22        12.19 o
   1   4  18        249.46        320.95        27.32 o
   1   5 -15         90.20         69.43        14.39 o
  -1  -5  15         90.20        101.39        16.53 o
  -1  -5  14          6.15          9.26         8.91 o
   1   5 -14          6.15          6.46         8.66 o
   1   5 -13        327.59        314.36        23.85 o
  -1  -5  13        327.59        368.54        25.78 o
  -1  -5  12         21.30         19.15         8.88 o
   1   5 -12         21.30         11.43         8.29 o
   1   5 -11          3.98          7.46         7.30 o
  -1  -5  10        153.12        131.94        13.75 o
   1   5 -10        153.12        157.28        15.58 o
   1   5  -9         23.09         43.95         9.26 o
  -1  -5   9         23.09         31.33         7.86 o
  -1  -5   8         88.58         76.54         9.96 o
   1   5  -8         88.58         85.89        11.12 o
  -1  -5   8         88.58         62.56         3.82 o
  -1  -5   7        219.09        197.41         7.29 o
   1   5  -7        219.09        225.56        15.97 o
  -1  -5   7        219.09        189.17        13.87 o
  -1  -5   6         17.86         25.20         3.71 o
  -1  -5   6         17.86         25.59         6.12 o
  -1  -5   5       1273.18       1158.10        29.74 o
   1   5  -5       1273.18       1150.17        31.56 o
  -1  -5   5       1273.18       1157.38        19.81 o
   1   5  -4        254.88        288.77        15.42 o
  -1  -5   4        254.88        295.96        14.60 o
  -1  -5   4        254.88        303.12        10.73 o
  -1  -5   3        685.95        648.89        20.08 o
  -1  -5   3        685.95        651.48        16.25 o
   1   5  -3        685.95        654.51        21.52 o
  -1  -5   2         73.15         40.00         5.62 o
   1   5  -2         73.15         31.63         5.46 o
   1   5  -1        209.78        237.36        11.61 o
  -1  -5   1        239.19        250.58        11.62 o
   1   5  -1        209.78        235.91        10.69 o
   1   5   1       4791.13       5445.08        48.09 o
   1   5   1       4791.13       5399.16        52.06 o
   1   5   3       2621.12       2608.53        39.23 o
   1   5   3       2621.12       2584.97        28.96 o
  -1  -5  -3       2621.12       2637.62        32.84 o
   1   5   4          0.74          5.41         2.20 o
   1   5   4          0.74          9.18         3.76 o
  -1  -5  -5       1428.18       1408.62        26.88 o
   1   5   5       1428.18       1395.22        30.64 o
   1   5   6        572.64        609.05        21.07 o
  -1  -5  -6        572.64        668.13        20.48 o
   1   5   6        572.64        620.09        14.64 o
   1   5   7       1929.75       1942.97        38.64 o
  -1  -5  -7       1929.75       2055.66        37.49 o
  -1  -5  -8        126.27        163.06        12.15 o
   1   5   8        126.27        157.84        11.88 o
   1   5   8        126.27        145.82         8.06 o
   1   5   9       1312.69       1309.25        25.23 o
   1   5   9       1312.69       1384.19        34.98 o
  -1  -5 -10        157.05        164.12        10.31 o
   1   5  10        157.05        160.13        12.94 o
  -1  -5 -11        429.74        453.55        17.97 o
   1   5  11        429.74        424.96        21.05 o
  -1  -5 -12        412.64        433.52        18.78 o
   1   5  12        412.64        441.93        22.17 o
   1   5  13        730.30        725.82        30.22 o
   1   5  13        730.30        715.08        29.00 o
  -1  -5 -13        730.30        730.98        25.96 o
   1   5  14         22.19         25.80         7.75 o
   1   5  14         22.19         26.52         8.65 o
  -1  -5 -14         22.19         37.82         7.86 o
  -1  -5 -15        447.43        439.00        22.30 o
   1   5  15        447.43        460.13        27.25 o
   1   5  15        447.43        436.07        23.90 o
   1   5  16         32.70         48.19         9.90 o
   1   5  16         32.70         50.98        11.93 o
  -1  -5 -16         32.70         39.24         9.14 o
   1   5  17         43.07         39.48         9.57 o
   1   6 -15          0.31          4.46         9.38 o
  -1  -6  15          0.31         15.56        10.54 o
  -1  -6  14        158.70        198.92        20.85 o
   1   6 -14        158.70        178.00        20.02 o
   1   6 -13         74.29         56.80        12.67 o
  -1  -6  13         74.29         70.66        13.42 o
  -1  -6  12        901.83        819.36        36.56 o
   1   6 -12        901.83        779.65        36.39 o
   1   6 -11          2.72         10.14         8.16 o
  -1  -6  11          2.72          0.30         6.61 o
   1   6 -10        448.06        422.46        25.28 o
  -1  -6  10        448.06        409.40        23.12 o
   1   6  -9         31.50         34.89         9.26 o
  -1  -6   9         31.50         39.14         8.69 o
  -1  -6   8       1176.40       1176.16        35.58 o
  -1  -6   8       1176.40       1172.35        19.19 o
   1   6  -8       1176.40       1181.47        38.33 o
  -1  -6   7          6.09         18.31         4.11 o
  -1  -6   7          6.09          7.80         5.55 o
   1   6  -7          6.09         -0.12         5.72 o
   1   6  -6       1001.32        986.43        32.30 o
  -1  -6   6       1001.32       1015.98        30.01 o
  -1  -6   6       1001.32       1031.69        20.76 o
  -1  -6   5        106.12        116.30        10.72 o
   1   6  -5        106.12        124.99        11.87 o
  -1  -6   5        106.12        108.37         7.76 o
   1   6  -4       1085.92       1106.43        31.03 o
  -1  -6   4       1085.92       1144.08        23.41 o
  -1  -6   4       1085.92       1135.21        29.04 o
  -1  -6   3        140.11        154.94         9.46 o
   1   6  -3        140.11        160.14        11.80 o
  -1  -6   3        140.11        152.52        10.78 o
  -1  -6   2       1945.39       2160.27        34.23 o
  -1  -6   2       1945.39       2088.79        35.07 o
   1   6  -2       1945.39       2107.01        38.66 o
   1   6  -1        648.04        840.95        23.35 o
  -1  -6   1        648.04        852.71        22.07 o
   1   6   0       3915.19       4758.49        52.61 o
  -1  -6   0       3915.19       4801.83        48.38 o
  -1  -6  -1       2647.28       2506.25        33.65 o
   1   6   1       2647.28       2302.52        34.42 o
   1   6   2       6332.52       7192.88        59.09 o
   1   6   2       6332.52       7179.42        67.77 o
   1   6   3        551.62        657.49        21.23 o
   1   6   3        551.62        632.26        16.39 o
  -1  -6  -3        551.62        695.31        17.53 o
   1   6   4       2394.81       2514.09        42.68 o
  -1  -6  -4       2394.81       2415.44        34.30 o
   1   6   5        309.53        308.58        15.66 o
   1   6   5        309.53        307.74        11.37 o
  -1  -6  -5        309.53        275.58        12.72 o
   1   6   6       1352.83       1342.29        33.21 o
  -1  -6  -6       1352.83       1299.05        27.86 o
   1   6   6       1352.83       1346.94        24.04 o
   1   6   7          1.41          2.66         2.48 o
   1   6   7          1.41          1.92         3.88 o
   1   6   8        498.37        422.42        13.92 o
   1   6   8        498.37        472.57        21.25 o
  -1  -6  -8        498.37        494.38        20.33 o
   1   6   9         25.24         32.98         7.08 o
  -1  -6  -9         25.24         23.12         6.76 o
   1   6   9         25.24         23.82         4.36 o
   1   6  10        585.07        591.09        25.20 o
  -1  -6 -10        585.07        630.08        26.12 o
  -1  -6 -11        559.33        600.50        27.30 o
   1   6  11        559.33        562.55        25.22 o
  -1  -6 -12        347.90        416.10        24.54 o
   1   6  12        347.90        374.14        21.40 o
  -1  -6 -12        347.90        353.13        17.26 o
   1   6  13         13.91          6.77         6.02 o
  -1  -6 -13         13.91          7.17         5.12 o
  -1  -6 -14         21.73         33.36         7.64 o
   1   6  14         21.73         26.59         8.20 o
  -1  -6 -15          7.71         14.29         6.68 o
   1   6  15          7.71         10.42         7.05 o
   1   6  16          7.36         29.70         8.81 o
   1   6  17        167.66        171.85        17.00 o
  -1  -6 -18        158.98        217.26        26.07 o
   1   7 -14         21.18         33.67        11.82 o
  -1  -7  14         21.18         23.30        10.81 o
  -1  -7  13        342.05        372.34        26.80 o
   1   7 -13        342.05        314.26        25.33 o
  -1  -7  12         23.21         19.09         9.37 o
   1   7 -12         23.21         21.71         9.90 o
  -1  -7  11        987.99        868.04        36.20 o
   1   7 -11        987.99        846.31        37.60 o
   1   7 -10         15.45         20.98         9.06 o
  -1  -7  10         15.45          2.58         6.52 o
  -1  -7   9       1000.09        935.37        34.10 o
   1   7  -9       1000.09        874.17        35.63 o
   1   7  -8         56.72         41.28         9.59 o
  -1  -7   8         56.72         52.25         9.39 o
   1   7  -7        531.43        511.52        25.58 o
  -1  -7   7        531.43        552.30        16.44 o
  -1  -7   7        531.43        571.58        24.53 o
  -1  -7   6        210.41        226.89        15.20 o
   1   7  -6        210.41        223.50        16.76 o
  -1  -7   6        210.41        229.03        11.73 o
  -1  -7   5        539.58        568.88        22.64 o
   1   7  -5        539.58        552.76        24.46 o
  -1  -7   5        539.58        572.25        18.43 o
   1   7  -4        210.14        234.72        15.77 o
  -1  -7   4        210.14        205.69        13.62 o
  -1  -7   4        210.14        247.47        12.54 o
  -1  -7   3       1104.01       1087.66        28.23 o
  -1  -7   3       1104.01       1092.21        26.43 o
   1   7  -3       1104.01       1081.07        31.42 o
  -1  -7   2       1288.19        993.06        25.62 o
  -1  -7   2       1288.19       1027.63        26.10 o
   1   7  -1       2698.57       2813.69        46.01 o
   1   7   0       1270.77       1489.28        32.46 o
  -1  -7   0       1270.77       1538.88        29.22 o
   1   7   0       1270.77       1538.30        32.55 o
   1   7   1        436.95        295.99        13.96 o
  -1  -7  -1        436.95        328.97        13.70 o
   1   7   2         86.60        109.09         8.63 o
  -1  -7  -2         86.60        100.85         7.97 o
   1   7   2         86.60        100.91         9.36 o
  -1  -7  -3        127.24         83.41         7.62 o
   1   7   3        127.24        109.45         9.88 o
   1   7   3        127.24        106.88         7.96 o
   1   7   4         51.08         71.73         7.09 o
   1   7   4         51.08         67.15         8.14 o
  -1  -7  -4         51.08         72.29         6.99 o
   1   7   5        405.99        389.91        18.56 o
   1   7   5        405.99        384.14        14.23 o
  -1  -7  -5        405.99        347.79        14.56 o
   1   7   6          9.60         12.82         5.11 o
   1   7   6          9.60         12.05         3.42 o
   1   7   7        491.33        468.02        21.51 o
   1   7   7        491.33        513.72        16.94 o
  -1  -7  -7        491.33        497.59        19.12 o
  -1  -7  -8         18.99         19.91         6.30 o
   1   7   8         18.99         17.03         4.00 o
   1   7   8         18.99         26.85         6.85 o
   1   7   9        583.39        587.94        25.45 o
   1   7   9        583.39        547.92        17.49 o
   1   7  10          3.22          5.65         3.52 o
  -1  -7 -10          3.22          1.29         5.86 o
   1   7  10          3.22          6.53         5.47 o
   1   7  11        159.58        133.12         9.85 o
  -1  -7 -11        159.58        153.67        14.74 o
   1   7  11        159.58        135.81        13.63 o
   1   7  12         81.79         64.53        10.39 o
  -1  -7 -12         81.79         72.58        11.80 o
  -1  -7 -13        185.23        193.65        18.40 o
  -1  -7 -13        185.23        193.59        14.01 o
   1   7  13        185.23        197.09        16.92 o
  -1  -7 -14         36.44         25.59        10.58 o
  -1  -7 -14         36.44         27.28         6.94 o
   1   7  14         36.44         40.67         9.42 o
  -1  -7 -15        132.98        181.28        20.34 o
   1   7  15        132.98        159.65        16.25 o
  -1  -7 -16         73.64         89.32        16.65 o
   1   7  16         73.64         81.99        12.78 o
  -1  -7 -17         39.38         50.23        15.24 o
   1   7  17         39.38         54.89        11.51 o
  -1  -8  13         16.85         22.95        10.64 o
   1   8 -13         16.85         42.03        12.58 o
   1   8 -12        236.97        221.45        21.67 o
  -1  -8  12        236.97        235.30        21.35 o
   1   8 -11         23.06         33.80        10.95 o
  -1  -8  11         23.06         10.92         8.19 o
  -1  -8  10        343.04        322.62        21.65 o
   1   8 -10        343.04        349.73        24.83 o
   1   8  -9        186.02        174.44        17.64 o
  -1  -8   9        186.02        174.26        16.07 o
   1   8  -8        148.05        143.78        15.77 o
  -1  -8   8        148.05        150.30        14.41 o
   1   8  -7         72.43         86.71        12.50 o
  -1  -8   7         72.43         90.99        11.23 o
  -1  -8   7         72.43         84.76         7.74 o
  -1  -8   6          5.38         21.96         6.79 o
   1   8  -6          5.38          7.91         6.75 o
  -1  -8   6          5.38         20.70         5.71 o
   1   8  -5        818.76        751.03        30.17 o
  -1  -8   5        818.76        736.60        22.76 o
  -1  -8   5        818.76        799.71        27.51 o
  -1  -8   4       3866.08       3810.08        56.92 o
   1   8  -4       3866.08       3807.95        64.35 o
  -1  -8   4       3866.08       3784.18        51.55 o
  -1  -8   2       3208.21       3215.35        49.70 o
  -1  -8   2       3208.21       3205.08        48.01 o
   1   8  -2       3208.21       3224.20        55.15 o
  -1  -8   1       1192.88       1394.02        33.79 o
  -1  -8   1       1192.88       1307.96        29.11 o
   1   8  -1       1192.88       1371.93        35.06 o
   1   8   0        373.73        356.42        17.30 o
  -1  -8   0        373.73        351.93        15.70 o
  -1  -8  -1         10.77         19.39         5.81 o
   1   8   1         10.77         22.77         5.69 o
   1   8   2         49.68         50.14         7.08 o
  -1  -8  -2         49.68         53.43         7.19 o
   1   8   2         49.68         52.81         7.82 o
   1   8   3          0.86          1.46         3.25 o
  -1  -8  -3          0.86          8.90         4.63 o
   1   8   3          0.86          2.51         4.37 o
  -1  -8  -4        226.96        212.18        12.27 o
   1   8   4        226.96        220.91        13.14 o
   1   8   4        226.96        192.39        13.97 o
   1   8   5        130.65        131.48         9.55 o
   1   8   5        130.65        134.45        12.13 o
  -1  -8  -5        130.65        139.20         9.93 o
  -1  -8  -6        397.18        368.69        16.38 o
   1   8   6        397.18        371.11        19.76 o
   1   8   6        397.18        387.12        15.45 o
   1   8   7         80.64         79.78         7.52 o
   1   8   7         80.64         86.19        10.52 o
  -1  -8  -7         80.64         69.44         8.78 o
   1   8   8        475.73        455.72        22.83 o
  -1  -8  -8        475.73        470.98        20.28 o
   1   8   8        475.73        434.78        16.65 o
  -1  -8  -9        204.58        224.07        15.04 o
   1   8   9        204.58        196.29        11.39 o
   1   8   9        204.58        191.48        15.59 o
   1   8  10          2.73          9.09         6.05 o
  -1  -8 -10          2.73          6.87         6.53 o
   1   8  10          2.73         -2.47         3.54 o
   1   8  11        109.41         92.88         8.71 o
  -1  -8 -11        109.41        111.26        13.38 o
   1   8  11        109.41        117.79        13.40 o
   1   8  12        289.39        261.83        14.48 o
   1   8  12        289.39        288.86        20.42 o
  -1  -8 -13        183.32        183.22        18.24 o
   1   8  13        183.32        182.39        17.08 o
   1   8  14        319.43        346.44        23.40 o
  -1  -8 -14        319.43        423.27        27.64 o
  -1  -8 -15          6.30          7.28         9.55 o
   1   8  15          6.30         16.46         8.35 o
   1   8  16        108.21        120.91        15.62 o
  -1  -8 -16        108.21        119.10        18.30 o
   1   8  17         59.84         63.22        12.73 o
  -1  -8 -17         59.84         71.79        16.56 o
  -1  -9  12         29.10         19.92        10.07 o
   1   9 -12         29.10         30.08        11.79 o
   1   9 -11        102.72         89.92        15.38 o
  -1  -9  11        102.72         79.88        13.58 o
  -1  -9  10        106.02         94.25        13.47 o
   1   9 -10        106.02        102.28        15.63 o
   1   9  -9        181.51        180.41        18.89 o
  -1  -9   9        181.51        176.66        16.48 o
  -1  -9   8        199.88        176.60        15.86 o
   1   9  -8        199.88        170.40        17.87 o
   1   9  -7        597.75        548.98        29.35 o
  -1  -9   7        597.75        556.17        25.56 o
   1   9  -6         53.30         46.67        10.28 o
  -1  -9   6         53.30         54.35         9.17 o
  -1  -9   6         53.30         46.09         7.67 o
   1   9  -5          7.27         14.26         7.50 o
  -1  -9   5          7.27          4.19         5.26 o
   1   9  -4        247.60        231.26        17.63 o
  -1  -9   4        247.60        253.79        15.10 o
  -1  -9   4        247.60        222.86        15.13 o
  -1  -9   3        704.47        718.03        24.90 o
   1   9  -3        704.47        775.06        30.11 o
  -1  -9   3        704.47        779.76        26.41 o
  -1  -9   2        437.44        496.96        20.27 o
   1   9  -2        437.44        540.41        24.69 o
  -1  -9   2        437.44        499.65        21.71 o
  -1  -9   1        784.18        793.65        24.16 o
   1   9  -1        784.18        753.71        27.63 o
  -1  -9   1        784.18        822.57        27.95 o
  -1  -9   0         19.00          4.91         5.37 o
   1   9   0         19.00         17.46         6.25 o
  -1  -9  -1        158.27        154.83        11.18 o
   1   9   1        158.27        183.11        13.46 o
   1   9   2        113.65        125.26        11.69 o
   1   9   2        113.65        140.72        11.89 o
  -1  -9  -2        113.65        121.60        10.14 o
   1   9   3        670.25        613.95        21.89 o
  -1  -9  -3        670.25        596.68        19.76 o
   1   9   3        670.25        613.18        25.03 o
  -1  -9  -4          2.50          7.80         5.29 o
   1   9   4          2.50          3.63         4.58 o
   1   9   4          2.50          3.58         5.05 o
  -1  -9  -5        587.05        601.56        20.93 o
   1   9   5        587.05        586.70        21.20 o
   1   9   5        587.05        569.32        25.23 o
   1   9   6         65.87         64.71         7.62 o
   1   9   6         65.87         66.44        10.03 o
  -1  -9  -6         65.87         81.47         8.77 o
   1   9   7       1213.77       1107.54        26.80 o
  -1  -9  -7       1213.77       1227.67        31.40 o
   1   9   7       1213.77       1188.01        37.76 o
   1   9   8          4.22          9.34         4.54 o
   1   9   8          4.22          4.95         5.91 o
  -1  -9  -8          4.22         -1.28         5.75 o
   1   9   9          5.11         15.69         4.92 o
   1   9   9          5.11          1.86         5.80 o
   1   9  10        133.96        138.34        14.66 o
   1   9  10        133.96        125.06        10.26 o
  -1  -9 -10        133.96        160.45        14.12 o
  -1  -9 -11        476.46        513.02        24.94 o
   1   9  11        476.46        490.04        26.75 o
   1   9  11        476.46        430.72        18.33 o
   1   9  12         11.91         15.39         7.94 o
  -1  -9 -12         11.91         27.76         9.30 o
   1   9  12         11.91         13.13         5.15 o
   1   9  13        546.15        512.67        21.48 o
   1   9  13        546.15        530.09        29.16 o
  -1  -9 -14         25.64         28.63        11.04 o
   1   9  14         25.64         31.62        10.00 o
  -1  -9 -15         82.87        110.46        17.11 o
   1   9  15         82.87         93.51        14.42 o
   1   9  16         12.20         24.30         9.80 o
  -1  -9 -16         12.20         21.00        12.43 o
  -1 -10  11         43.12         57.76        12.54 o
   1  10 -11         43.12         39.91        12.65 o
   1  10 -10        193.34        197.36        21.09 o
  -1 -10  10        193.34        181.43        17.96 o
   1  10  -9        145.63        143.22        17.92 o
  -1 -10   9        145.63        149.13        15.68 o
   1  10  -8        661.83        681.91        34.73 o
  -1 -10   8        661.83        680.15        30.01 o
   1  10  -7        152.90        134.64        16.35 o
  -1 -10   7        152.90        158.44        14.84 o
  -1 -10   6        662.51        628.05        26.70 o
   1  10  -6        662.51        625.31        31.42 o
  -1 -10   6        662.51        605.73        23.52 o
  -1 -10   5         14.30         12.44         6.41 o
   1  10  -5         14.30         31.70         9.45 o
  -1 -10   5         14.30         39.48         8.40 o
   1  10  -4        194.42        192.35        17.33 o
  -1 -10   4        194.42        183.88        14.33 o
  -1 -10   4        194.42        222.67        15.42 o
  -1 -10   3          0.70         -5.92         5.92 o
   1  10  -3          0.70          9.07         6.99 o
  -1 -10   3          0.70         16.97         6.52 o
  -1 -10   2        286.53        301.81        16.68 o
  -1 -10   2        286.53        282.02        17.78 o
   1  10  -2        286.53        275.57        18.87 o
  -1 -10   1         72.64         99.19        10.13 o
   1  10  -1         72.64         75.41        10.71 o
  -1 -10   1         72.64         79.50        10.49 o
   1  10   0        322.28        355.42        20.31 o
  -1 -10   0        322.28        305.56        18.97 o
  -1 -10   0        322.28        330.32        15.96 o
  -1 -10  -1         19.36        113.82        12.70 o
  -1 -10  -1         19.36        101.36        10.37 o
  -1 -10  -2        264.85        284.56        14.94 o
   1  10   2        264.85        317.48        17.99 o
  -1 -10  -3        185.01        174.32        12.15 o
   1  10   3        185.01        165.66        12.87 o
   1  10   3        185.01        177.77        14.71 o
  -1 -10  -4        428.53        429.99        17.71 o
   1  10   4        428.53        437.32        22.74 o
   1  10   5        173.15        175.42        15.22 o
   1  10   5        173.15        191.39        13.64 o
  -1 -10  -5        173.15        156.42        11.49 o
  -1 -10  -6        120.91        129.46        11.51 o
   1  10   6        120.91        115.23        13.17 o
   1  10   6        120.91        119.29        10.75 o
   1  10   7         92.41         92.90        12.37 o
  -1 -10  -7         92.41         93.83        10.02 o
   1  10   7         92.41         82.61         8.87 o
   1  10   8       1954.24       1831.01        49.83 o
  -1 -10  -8       1954.24       1911.34        41.44 o
   1  10   8       1954.24       1955.63        40.60 o
   1  10   9         24.07         35.50         9.41 o
   1  10   9         24.07         31.02         6.44 o
  -1 -10  -9         24.07         24.39         7.74 o
  -1 -10 -10       1221.32       1243.05        37.11 o
   1  10  10       1221.32       1194.47        42.17 o
   1  10  10       1221.32       1162.59        30.99 o
   1  10  11          8.22         -2.21         4.29 o
   1  10  11          8.22         12.05         7.79 o
  -1 -10 -12        139.55        166.86        16.24 o
   1  10  12        139.55        148.93        12.03 o
   1  10  12        139.55        159.45        17.25 o
  -1 -10 -13          9.82         46.47        11.00 o
   1  10  13          9.82         25.94         9.70 o
  -1 -10 -14        113.22        130.55        16.41 o
   1  10  14        113.22        110.51        15.65 o
   1  10  15         84.83         99.80        15.49 o
  -1 -10 -15         84.83        127.34        17.89 o
  -1 -10 -16        156.25        187.00        22.16 o
   1  10  16        156.25        151.55        18.77 o
   1  11 -10         80.81         60.27        14.43 o
  -1 -11  10         80.81         69.77        13.03 o
   1  11  -9         41.37         51.59        13.39 o
  -1 -11   9         41.37         23.72         8.96 o
   1  11  -8        195.93        187.15        20.32 o
  -1 -11   8        195.93        178.97        16.86 o
  -1 -11   7        557.67        560.34        26.99 o
   1  11  -7        557.67        551.01        32.14 o
  -1 -11   6         73.35         87.27        11.65 o
   1  11  -6         73.35         79.64        13.74 o
   1  11  -5        147.87        155.90        17.51 o
  -1 -11   5        147.87        154.76        13.90 o
  -1 -11   5        147.87        131.98        13.05 o
  -1 -11   4        112.45        131.10        12.66 o
   1  11  -4        112.45        113.40        14.67 o
  -1 -11   4        112.45        104.34        12.21 o
   1  11  -3        138.60        129.83        14.95 o
  -1 -11   3        138.60        115.23        11.88 o
  -1 -11   3        138.60        143.38        13.68 o
   1  11  -2        341.02        370.18        22.94 o
  -1 -11   2        341.02        364.32        21.27 o
  -1 -11   2        341.02        356.07        18.54 o
  -1 -11   1        237.17        256.46        18.48 o
  -1 -11   1        237.17        259.41        15.69 o
  -1 -11   0        406.70        357.92        17.48 o
   1  11   0        406.70        422.48        23.53 o
  -1 -11   0        406.70        419.96        23.33 o
  -1 -11  -1        494.63        476.89        25.20 o
   1  11   1        494.63        500.06        25.18 o
   1  11   2         18.38         27.56         7.14 o
  -1 -11  -2         18.38         24.47         7.22 o
  -1 -11  -2         18.38         29.00         8.83 o
   1  11   3          4.35         13.44         6.00 o
  -1 -11  -3          4.35          8.39         6.18 o
  -1 -11  -4        350.94        323.06        16.40 o
   1  11   4        350.94        359.82        22.02 o
  -1 -11  -5          2.98         24.49         7.06 o
   1  11   5          2.98          4.43         5.22 o
   1  11   5          2.98         10.26         6.53 o
   1  11   6         24.96         33.43         7.29 o
   1  11   6         24.96         24.44         7.96 o
  -1 -11  -6         24.96         25.85         7.14 o
  -1 -11  -7        547.71        508.62        21.47 o
   1  11   7        547.71        516.19        22.26 o
   1  11   7        547.71        510.27        27.33 o
   1  11   8        122.82        130.18        15.01 o
  -1 -11  -8        122.82        154.19        12.85 o
   1  11   8        122.82        108.00        10.86 o
  -1 -11  -9        354.45        355.16        19.66 o
   1  11   9        354.45        346.79        23.89 o
   1  11   9        354.45        365.36        19.23 o
   1  11  10         12.74         11.10         8.11 o
   1  11  10         12.74         12.07         5.59 o
  -1 -11 -10         12.74         14.06         7.83 o
   1  11  11          9.99         12.36         5.68 o
  -1 -11 -11          9.99          6.06         7.58 o
   1  11  11          9.99         21.19         9.05 o
  -1 -11 -12         16.28          3.55         8.37 o
   1  11  12         16.28         18.50         9.29 o
  -1 -11 -13         72.33         72.62        13.39 o
   1  11  13         72.33         62.95        13.23 o
   1  11  14          8.22         21.76        10.04 o
  -1 -11 -14          8.22          0.92         9.32 o
  -1 -11 -15        500.05        619.43        34.20 o
   1  11  15        500.05        522.70        32.71 o
   1  12  -8          4.02         13.53        10.59 o
  -1 -12   8          4.02         -7.22         7.64 o
  -1 -12   7         21.38         22.80         8.52 o
   1  12  -7         21.38         21.49        10.90 o
   1  12  -6        250.42        241.96        22.58 o
  -1 -12   6        250.42        228.34        17.67 o
   1  12  -5        160.38        143.34        17.49 o
  -1 -12   5        160.38        147.18        14.48 o
  -1 -12   5        160.38        155.26        14.42 o
  -1 -12   4         49.09         80.16        11.80 o
  -1 -12   4         49.09         57.37         9.59 o
   1  12  -4         49.09         59.78        12.26 o
   1  12  -3        201.36        183.64        18.20 o
  -1 -12   3        201.36        178.59        14.53 o
  -1 -12   3        201.36        214.35        17.33 o
  -1 -12   2        177.91        188.97        14.45 o
  -1 -12   2        177.91        212.46        17.52 o
  -1 -12   1        126.61        165.04        13.32 o
  -1 -12   1        126.61        156.76        15.83 o
   1  12  -1        126.61        157.11        16.48 o
  -1 -12   0        277.86        279.26        16.30 o
   1  12   0        277.86        293.02        21.34 o
  -1 -12   0        277.86        290.38        20.97 o
  -1 -12  -1        504.14        569.41        21.88 o
  -1 -12  -1        504.14        576.57        29.06 o
   1  12   1        504.14        549.14        27.40 o
   1  12   2        738.69        609.97        27.69 o
  -1 -12  -2        738.69        663.30        31.82 o
  -1 -12  -3        540.28        447.27        19.64 o
   1  12   3        540.28        488.17        24.88 o
  -1 -12  -3        540.28        475.58        27.74 o
   1  12   4        249.44        244.91        18.45 o
  -1 -12  -4        249.44        228.57        14.74 o
  -1 -12  -4        249.44        225.57        20.33 o
   1  12   5        179.99        147.98        14.15 o
  -1 -12  -5        179.99        134.70        12.06 o
   1  12   6        405.69        370.46        24.23 o
   1  12   6        405.69        403.28        21.66 o
  -1 -12  -6        405.69        354.60        17.98 o
   1  12   7         42.89         44.05         8.38 o
  -1 -12  -7         42.89         32.77         7.88 o
   1  12   7         42.89         49.26        10.64 o
  -1 -12  -8        641.42        555.46        23.81 o
   1  12   8        641.42        564.15        30.30 o
   1  12   8        641.42        575.47        24.55 o
   1  12   9        101.33        102.55        14.50 o
   1  12   9        101.33        134.55        13.54 o
  -1 -12  -9        101.33        124.98        12.37 o
   1  12  10         96.29         95.03        14.41 o
  -1 -12 -10         96.29         96.42        12.07 o
   1  12  10         96.29         95.41        11.14 o
   1  12  11        143.99        118.12        16.01 o
   1  12  12         76.42         66.82        13.28 o
   1  12  13          1.51         10.17         9.07 o
   1  12  14         60.99         49.94        12.70 o
   1  13  -6        227.76        221.18        22.56 o
   1  13  -5         89.13         72.74        14.36 o
   1  13  -4        289.85        381.18        27.17 o
  -1 -13   4        289.85        400.45        24.05 o
   1  13  -3        428.92        420.35        28.42 o
  -1 -13   3        428.92        390.27        24.25 o
  -1 -13   2        815.51        952.86        36.98 o
   1  13  -2        815.51        952.41        40.96 o
   1  13  -1        826.53        914.38        39.54 o
  -1 -13   1        826.53        878.23        36.63 o
   1  13   0        490.06        901.64        38.22 o
  -1 -13   0        490.06        869.83        36.99 o
   1  13   1        117.11        120.38        14.15 o
  -1 -13  -1        117.11        146.75        16.86 o
  -1 -13  -2        175.33        167.78        17.95 o
   1  13   2        175.33        166.91        16.45 o
  -1 -13  -3        389.12        334.59        24.70 o
   1  13   3        389.12        360.19        23.96 o
   1  13   4         24.19         19.19         8.15 o
  -1 -13  -4         24.19         19.04         9.58 o
   1  13   5        459.43        429.99        24.27 o
  -1 -13  -5        459.43        443.11        29.50 o
   1  13   6        103.67        114.35        13.25 o
  -1 -13  -6        103.67         97.21        15.87 o
   1  13   7        229.69        217.39        16.94 o
   1  13   8         21.38         12.78         6.39 o
   1  13   9          3.05          5.16         6.29 o
   1  13  10          7.89         16.39         9.45 o
   1  13  11         87.08         72.61        14.07 o
   1  13  12         14.81         18.18        10.00 o
   1  14  -4         22.23         30.93        11.52 o
   1  14  -3         22.00         49.04        12.84 o
  -1 -14   3         22.00         22.54        10.00 o
   1  14  -2         41.14         35.78        11.66 o
  -1 -14   2         41.14         50.05        11.48 o
   1  14  -1         45.79         46.55        12.40 o
  -1 -14   1         45.79         53.35        11.79 o
  -1 -14   0         51.82        163.19        18.30 o
   1  14   0         51.82        145.11        17.01 o
   1  14   1        104.84        105.18        14.59 o
  -1 -14  -1        104.84        112.83        16.01 o
   1  14   2        192.56        181.75        18.29 o
  -1 -14  -2        192.56        190.41        20.12 o
   1  14   3         82.55         96.85        15.09 o
  -1 -14  -3         82.55         81.74        14.69 o
  -1 -14  -4        226.33        210.49        21.61 o
   1  14   4        226.33        244.27        20.61 o
  -1 -14  -5        102.09         87.12        15.63 o
   1  14   5        102.09        109.46        14.19 o
  -1 -14  -6          4.84         -4.27         9.30 o
   1  14   6          4.84          5.68         6.85 o
   1  14   7        120.28        111.60        13.60 o
  -1 -14  -7        120.28        112.50        17.96 o
  -1 -14  -8        208.00        219.28        24.04 o
   1  14   8        208.00        213.69        17.28 o
  -1 -14  -9          1.80         -5.78        10.77 o
  -1 -15   0        139.50        123.73        17.06 o
   1  15   0        139.50        135.76        17.40 o
   1  15   1         24.01         21.85         9.99 o
  -1 -15  -1         24.01         22.07        10.71 o
  -1 -15  -2        164.57        147.41        19.14 o
   1  15   2        164.57        174.40        19.93 o
  -1 -15  -3         12.95         20.64        11.04 o
   1  15   3         12.95         10.80         9.18 o
  -1 -15  -4        100.71         78.75        15.68 o
   1  15   4        100.71         82.94        13.90 o
  -1 -15  -5          2.45         20.08        11.29 o
   1  15   5          2.45          4.48         7.53 o
  -1 -15  -6         30.13         23.58        11.68 o
   1  15   6         30.13         14.36         8.27 o
   2 -13  -7        450.63        469.09        34.47 o
  -2  13   7        450.63        437.47        29.26 o
   2 -13  -6         97.08        117.37        19.05 o
  -2  13   6         97.08         90.81        14.35 o
   2 -13  -5         17.19         28.56        12.73 o
  -2  13   5         17.19          9.04         8.26 o
  -2  13   4         27.83         20.86         9.58 o
   2 -13  -4         27.83         30.98        12.98 o
  -2  13   3        138.06        134.08        17.42 o
   2 -13  -3        138.06        107.76        18.57 o
  -2  13   2         21.89         25.26        10.35 o
   2 -13  -2         21.89         23.76        12.72 o
  -2  13   1        200.97        204.62        21.35 o
   2 -13  -1        200.97        167.93        21.47 o
   2 -13   0         45.12         31.35        13.05 o
  -2  13   0         45.12         29.98        11.50 o
  -2  13  -1        145.43        200.79        22.48 o
   2 -13   1        145.43        198.48        22.48 o
  -2  13  -2         33.46         43.68        13.44 o
   2 -13   2         33.46         45.06        13.96 o
   2 -12 -10         60.73         75.28        16.40 o
  -2  12  10         60.73         53.78        11.58 o
   2 -12  -9         25.98         30.17        12.68 o
  -2  12   9         25.98         16.42         8.58 o
  -2  12   8         18.44         26.86         9.76 o
   2 -12  -8         18.44         14.42        11.11 o
  -2  12   7         19.47         22.30         9.26 o
   2 -12  -7         19.47         53.07        14.13 o
   2 -12  -6         82.24         84.31        16.02 o
  -2  12   6         82.24         70.06        12.10 o
  -2  12   5          2.79         -1.49         6.67 o
   2 -12  -5          2.79         10.14        10.02 o
   2 -12  -4        117.51        134.93        18.62 o
  -2  12   4        117.51         98.96        14.39 o
   2 -12  -3          1.99         19.70        10.86 o
  -2  12   3          1.99         14.14         8.41 o
   2 -12  -2        358.40        309.21        26.61 o
  -2  12   2        358.40        353.42        25.53 o
   2 -12  -1          5.81         -5.42         9.83 o
  -2  12   1          5.81          9.40         8.39 o
  -2  12   0        327.18        287.84        24.31 o
   2 -12   0        327.18        291.38        25.54 o
  -2  12  -1          9.30          3.81         9.04 o
   2 -12   1          9.30         26.91        11.54 o
  -2  12  -2        605.42        637.60        35.87 o
   2 -12   2        605.42        572.16        33.90 o
  -2  12  -3         35.47         46.97        12.18 o
   2 -12   3         35.47         51.17        13.49 o
  -2  12  -4        349.59        314.22        25.59 o
   2 -12   4        349.59        320.00        26.07 o
  -2  12  -5        307.11        261.32        23.64 o
   2 -12   5        307.11        315.44        24.87 o
  -2  12  -6        249.85        198.03        21.72 o
   2 -12   6        249.85        238.83        21.75 o
   2 -11 -11         62.88         80.37        16.13 o
  -2  11  11         62.88         66.34        11.92 o
  -2  11  10        105.94         78.39        12.52 o
   2 -11 -10        105.94         86.02        16.20 o
   2 -11  -9         70.70         70.43        14.98 o
  -2  11   9         70.70         57.07        11.23 o
  -2  11   8         41.43         46.13        10.37 o
   2 -11  -8         41.43         74.72        15.02 o
   2 -11  -7         34.27         30.38        11.50 o
  -2  11   7         34.27         30.32         9.52 o
  -2  11   6         25.21         14.19         7.33 o
   2 -11  -6         25.21         21.41        10.48 o
  -2  11   5        227.01        193.78        17.63 o
   2 -11  -5        227.01        226.44        22.17 o
   2 -11  -4        254.27        242.11        22.57 o
  -2  11   4        254.27        217.61        18.91 o
   2 -11  -3        714.51        616.34        34.33 o
  -2  11   3        714.51        649.96        31.83 o
  -2  11   2         64.08         69.93        12.12 o
   2 -11  -2         64.08         99.32        15.75 o
   2 -11  -1        305.15        227.50        22.11 o
  -2  11   1        305.15        272.62        22.04 o
   2 -11   0        101.67         86.75        15.07 o
  -2  11   0        101.67        104.99        15.14 o
  -2  11  -1        147.00        218.85        20.88 o
   2 -11   1        147.00        188.52        20.07 o
  -2  11  -2         45.85         40.59        10.77 o
   2 -11   2         45.85         51.32        12.59 o
  -2  11  -3        458.08        469.04        28.71 o
   2 -11   3        458.08        488.88        30.11 o
  -2  11  -4         20.92         12.19         8.44 o
   2 -11   4         20.92         41.00        12.13 o
   2 -11   5        739.47       1115.53        43.31 o
  -2  11  -5        739.47       1028.49        44.07 o
  -2  11  -6        179.95        205.30        22.07 o
   2 -11   6        179.95        193.25        19.06 o
  -2  11  -7        205.56        178.36        21.13 o
   2 -11   7        205.56        199.32        20.11 o
  -2  11  -8         19.29         -0.64         8.81 o
   2 -11   8         19.29         39.38        12.04 o
  -2  10  13        411.97        371.99        24.55 o
   2 -10 -13        411.97        448.68        31.59 o
   2 -10 -12          6.16          2.90         9.19 o
  -2  10  12          6.16         12.42         7.53 o
  -2  10  11        121.51        106.81        13.70 o
   2 -10 -11        121.51        123.65        17.68 o
  -2  10  10          1.10          1.54         6.00 o
   2 -10 -10          1.10          3.01         8.65 o
   2 -10  -9        264.00        256.68        23.42 o
  -2  10   9        264.00        240.68        19.14 o
  -2  10   8        124.09        135.99        14.82 o
   2 -10  -8        124.09        127.14        17.26 o
   2 -10  -7        112.41        123.45        16.82 o
  -2  10   7        112.41        118.77        14.61 o
   2 -10  -6        661.25        637.31        34.42 o
  -2  10   6        661.25        609.30        28.37 o
   2 -10  -5        279.93        271.26        22.82 o
  -2  10   5        279.93        238.88        18.29 o
  -2  10   4         58.26         72.19        11.24 o
   2 -10  -4         58.26         69.45        13.03 o
  -2  10   3        328.45        289.43        20.53 o
   2 -10  -3        328.45        306.21        23.54 o
   2 -10  -2         67.48         96.76        14.51 o
  -2  10   2         67.48         75.88        11.73 o
  -2  10   1          3.28         24.70         8.45 o
   2 -10  -1          3.28         -7.06         8.81 o
  -2  10   0        403.98        388.02        25.44 o
   2 -10   0        403.98        354.16        25.13 o
  -2  10  -1        158.80        210.13        18.95 o
   2 -10   1        158.80        172.97        18.29 o
  -2  10  -2        943.78       1013.09        39.10 o
   2 -10   2        943.78       1034.43        40.89 o
  -2  10  -3         88.46        115.54        14.45 o
   2 -10   3         88.46        117.43        15.67 o
  -2  10  -4        641.36        663.46        33.19 o
   2 -10   4        641.36        757.70        35.63 o
  -2  10  -5        364.45        384.23        27.10 o
   2 -10   5        364.45        372.02        24.71 o
  -2  10  -6        126.35        165.26        18.76 o
   2 -10   6        126.35        159.00        16.73 o
   2 -10   7         36.27         55.82        12.27 o
  -2  10  -7         36.27         36.30        11.33 o
   2 -10   8        310.42        317.57        23.64 o
  -2  10  -8        310.42        289.50        25.07 o
  -2  10  -9        175.49        189.12        21.28 o
   2 -10   9        175.49        180.77        17.84 o
  -2  10 -10         61.91         62.29        14.48 o
   2  -9 -14        328.29        350.81        27.15 o
  -2   9  14        328.29        303.22        22.32 o
   2  -9 -13        155.62        150.85        18.81 o
  -2   9  13        155.62        155.76        16.20 o
  -2   9  12        258.72        248.16        19.21 o
   2  -9 -12        258.72        272.83        23.80 o
   2  -9 -11         99.04        115.39        16.38 o
  -2   9  11         99.04         87.67        12.11 o
   2  -9 -10        167.16        181.70        19.50 o
  -2   9  10        167.16        163.48        15.61 o
  -2   9   9        166.85        187.52        16.24 o
   2  -9  -9        166.85        202.64        20.21 o
   2  -9  -8        877.06        869.52        38.72 o
  -2   9   8        877.06        830.85        32.61 o
  -2   9   7        525.57        519.51        26.49 o
   2  -9  -7        525.57        509.88        29.66 o
   2  -9  -6        107.36        107.71        14.98 o
  -2   9   6        107.36        106.95        12.41 o
  -2   9   5        192.59        179.61        14.94 o
   2  -9  -5        192.59        187.88        18.52 o
  -2   9   4          8.04         11.77         6.20 o
   2  -9  -4          8.04         19.51         8.73 o
   2  -9  -3         18.70         38.29        10.05 o
  -2   9   3         18.70         13.26         6.43 o
   2  -9  -2        161.74        176.21        17.33 o
  -2   9   2        161.74        155.65        14.76 o
  -2   9   1          4.29         -3.59         5.96 o
   2  -9  -1          4.29         15.59         8.30 o
   2  -9   0          1.17         -8.31         8.31 o
  -2   9   0          1.17         -4.62         6.71 o
  -2   9  -1        333.16        595.39        28.25 o
   2  -9   1        333.16        555.89        29.28 o
  -2   9  -2        422.95        376.04        22.66 o
   2  -9   2        422.95        409.64        25.15 o
  -2   9  -3        757.29        887.48        34.90 o
   2  -9   3        757.29        869.93        35.74 o
  -2   9  -4        577.78        573.32        30.27 o
   2  -9   4        577.78        567.20        29.63 o
  -2   9  -5        392.60        438.75        26.98 o
   2  -9   5        392.60        466.79        26.12 o
  -2   9  -6         25.15         27.60         9.42 o
   2  -9   6         25.15         40.69         9.86 o
  -2   9  -7        209.82        196.63        19.47 o
   2  -9   7        209.82        214.16        18.84 o
   2  -9   8         19.75         25.53         9.80 o
  -2   9  -8         19.75         15.28         9.15 o
   2  -9   9        818.39        779.95        32.79 o
  -2   9 -10          0.72         -8.26         9.25 o
  -2   9 -11        243.33        228.47        22.78 o
   2  -8 -15         95.27        106.79        15.81 o
   2  -8 -14          0.34         -4.90         8.35 o
  -2   8  14          0.34          5.62         6.92 o
  -2   8  13         33.55         38.54         9.30 o
   2  -8 -13         33.55         34.67        10.61 o
   2  -8 -12        134.68        148.36        17.27 o
  -2   8  12        134.68        115.70        13.39 o
  -2   8  11        469.40        413.35        23.07 o
   2  -8 -11        469.40        447.75        27.61 o
   2  -8 -10         16.81         16.60         8.79 o
  -2   8  10         16.81         17.90         6.89 o
  -2   8   9        656.85        599.22        26.51 o
   2  -8  -9        656.85        630.40        31.80 o
   2  -8  -8         20.80         30.41         9.73 o
  -2   8   8         20.80         19.77         6.77 o
   2  -8  -7        120.30        146.67        16.26 o
  -2   8   7        120.30        140.98        13.38 o
   2  -8  -6       1282.08       1242.43        42.59 o
  -2   8   6       1282.08       1196.13        36.82 o
  -2   8   5         44.14         39.34         7.40 o
   2  -8  -5         44.14         57.54        11.15 o
  -2   8   4         78.11         69.77         9.63 o
   2  -8  -4         78.11         81.85        12.37 o
  -2   8   3         44.74         52.36         8.75 o
   2  -8  -3         44.74         51.27        10.28 o
   2  -8  -2         60.67         78.61        11.84 o
  -2   8   2         60.67         58.80         9.23 o
   2  -8  -1        237.85        228.63        18.36 o
  -2   8   1        237.85        227.83        16.93 o
   2  -8   0        137.90        125.82        14.70 o
  -2   8   0        137.90        171.64        15.39 o
  -2   8  -1        110.56        104.90        12.05 o
   2  -8   1        110.56         98.67        13.30 o
   2  -8   2       1256.65       1310.12        41.48 o
  -2   8  -2       1256.65       1200.67        37.13 o
  -2   8  -3        183.49        195.41        16.38 o
   2  -8   3        183.49        176.05        16.44 o
  -2   8  -4        583.37        468.45        25.78 o
   2  -8   4        583.37        542.82        27.62 o
   2  -8   5        113.71        135.03         9.47 o
  -2   8  -5        113.71        134.30        14.87 o
   2  -8   5        113.71        156.75        15.34 o
  -2   8  -6        298.44        312.62        22.09 o
   2  -8   6        298.44        277.40        19.47 o
   2  -8   6        298.44        294.55        14.75 o
   2  -8   7        253.63        241.69        14.65 o
   2  -8   7        253.63        235.10        18.75 o
  -2   8  -8        378.29        348.16        24.02 o
   2  -8   8        378.29        371.24        19.26 o
   2  -8   8        378.29        342.09        21.93 o
   2  -8   9        277.46        281.97        18.17 o
  -2   8  -9        277.46        241.30        21.04 o
   2  -8   9        277.46        257.65        18.77 o
  -2   8 -10        136.01        138.29        17.22 o
   2  -8  10        136.01        127.95        13.90 o
   2  -8  10        136.01        122.80        14.05 o
   2  -8  11         23.39         21.85         8.86 o
  -2   8 -11         23.39         14.98         9.61 o
   2  -8  12        375.11        397.38        25.43 o
  -2   8 -12        375.11        370.02        27.85 o
   2  -7 -15         14.16         16.70         8.81 o
   2  -7 -15         14.16         17.83         9.08 o
  -2   7  15         14.16         28.03         9.31 o
  -2   7  14        135.77        132.15        15.10 o
   2  -7 -14        135.77        149.99        16.64 o
  -2   7  14        135.77        157.35        15.35 o
  -2   7  13         14.42          9.30         6.69 o
  -2   7  13         14.42         27.00         8.06 o
   2  -7 -13         14.42         14.89         8.40 o
  -2   7  12        399.97        440.40        21.31 o
  -2   7  12        399.97        358.43        21.66 o
   2  -7 -12        399.97        408.75        25.22 o
   2  -7 -11         31.74         37.05         9.76 o
  -2   7  11         31.74         32.14         7.98 o
   2  -7 -10         79.83         72.16        11.81 o
  -2   7  10         79.83         64.50         9.72 o
   2  -7  -9         58.29         60.09        11.05 o
  -2   7   9         58.29         53.55         8.91 o
  -2   7   8        421.61        390.60        20.39 o
   2  -7  -8        421.61        444.42        17.32 o
   2  -7  -8        421.61        431.65        24.70 o
   2  -7  -7        282.09        279.00        20.03 o
  -2   7   7        282.09        273.72        17.16 o
   2  -7  -7        282.09        277.86        12.28 o
   2  -7  -6        283.47        316.42        11.55 o
   2  -7  -6        283.47        289.14        20.11 o
  -2   7   6        283.47        268.59        17.29 o
   2  -7  -5        577.99        521.91        11.59 o
  -2   7   5        577.99        530.21        22.44 o
   2  -7  -5        577.99        574.51        27.39 o
  -2   7   4        782.60        719.20        26.09 o
   2  -7  -4        782.60        785.61        31.56 o
  -2   7   3          9.06          6.67         4.76 o
   2  -7  -3          9.06         24.13         7.89 o
   2  -7  -2        218.12        226.94        17.19 o
  -2   7   2        218.12        215.92        15.01 o
  -2   7   1        270.92        272.82        17.21 o
   2  -7  -1        270.92        264.44        18.37 o
  -2   7   0        671.02        722.70        28.08 o
   2  -7   0        671.02        691.55        29.20 o
  -2   7  -1        415.05        371.02        19.71 o
   2  -7   1        415.05        337.35        20.80 o
   2  -7   2        833.50        848.59        12.63 o
   2  -7   2        833.50        892.39        32.61 o
   2  -7   3       2081.98       2165.32        26.13 o
  -2   7  -3       2081.98       2201.42        50.62 o
   2  -7   3       2081.98       2092.20        49.59 o
  -2   7  -4       1322.97        795.64        31.02 o
   2  -7   4       1322.97        770.21        18.44 o
   2  -7   5        554.41        537.67        17.43 o
   2  -7   5        554.41        520.73        24.57 o
  -2   7  -5        554.41        532.73        26.16 o
   2  -7   6       1250.44       1264.45        38.14 o
   2  -7   6       1250.44       1262.27        29.15 o
   2  -7   7         94.23         97.17         9.82 o
  -2   7  -7         94.23         75.88        11.72 o
   2  -7   7         94.23        111.18        13.34 o
   2  -7   8        326.93        317.87        17.61 o
  -2   7  -8        326.93        322.31        22.13 o
   2  -7   8        326.93        339.99        20.39 o
  -2   7  -9         68.38         66.05        12.08 o
   2  -7   9         68.38         70.59        10.73 o
   2  -7   9         68.38         86.39        10.89 o
   2  -7  10        279.69        266.38        18.53 o
  -2   7 -10        279.69        276.84        22.12 o
   2  -7  10        279.69        268.57        18.66 o
   2  -7  11        106.03        107.47        12.62 o
   2  -7  11        106.03        117.87        14.09 o
  -2   7 -11        106.03        102.52        15.29 o
  -2   7 -12         35.24         30.48        11.12 o
   2  -7  12         35.24         25.98         9.48 o
   2  -7  13        331.39        320.56        23.88 o
  -2   7 -13        331.39        296.90        25.49 o
  -2   7 -14        105.12        105.94        17.41 o
   2  -7  14        105.12        122.08        17.08 o
  -2   6  16         11.31         21.00         9.83 o
   2  -6 -16         11.31          3.11         7.66 o
  -2   6  15        210.70        228.59        19.64 o
   2  -6 -15        210.70        180.23        18.48 o
  -2   6  14          7.04         11.89         7.52 o
   2  -6 -14          7.04          5.46         7.02 o
  -2   6  13       1012.36       1094.31        36.31 o
   2  -6 -13       1012.36       1021.05        37.00 o
  -2   6  12        107.98        110.41        11.99 o
  -2   6  12        107.98         97.65        11.94 o
   2  -6 -12        107.98        101.56        13.01 o
  -2   6  11        180.51        143.32        13.49 o
  -2   6  11        180.51        187.87        13.97 o
   2  -6 -11        180.51        162.63        15.48 o
  -2   6  10         21.67         22.74         6.06 o
  -2   6  10         21.67         14.20         5.94 o
   2  -6 -10         21.67         22.75         7.95 o
  -2   6   9         22.63         22.08         6.18 o
   2  -6  -9         22.63         19.76         7.47 o
  -2   6   9         22.63         24.58         5.59 o
   2  -6  -8        129.34        136.18        13.81 o
  -2   6   8        129.34        142.26         9.51 o
  -2   6   8        129.34        133.73        11.95 o
   2  -6  -7       1082.31       1097.97        35.92 o
  -2   6   7       1082.31       1063.02        22.12 o
  -2   6   7       1082.31       1069.28        31.44 o
   2  -6  -6        455.19        456.67        23.38 o
  -2   6   6        455.19        398.68        19.19 o
  -2   6   5        690.58        665.67        24.58 o
   2  -6  -5        690.58        695.92        28.25 o
   2  -6  -5        690.58        685.98        14.71 o
  -2   6   4          9.01          6.28         4.10 o
   2  -6  -4          9.01         18.28         2.74 o
   2  -6  -4          9.01         16.55         6.70 o
   2  -6  -4          9.01          5.90         1.91 o
   2  -6  -3        951.05        956.94        32.11 o
  -2   6   3        951.05        877.49        27.21 o
   2  -6  -2        265.00        275.23        17.54 o
  -2   6   2        265.00        251.16        15.01 o
  -2   6   1        516.91        500.39        21.37 o
   2  -6  -1        516.91        512.03        23.47 o
   2  -6   0        202.02        195.93        15.49 o
  -2   6   0        202.02        263.76        16.67 o
  -2   6  -1        628.42        611.45        23.37 o
   2  -6   1        628.42        600.91        25.64 o
   2  -6   2        196.64        196.40         6.20 o
  -2   6  -2        196.64        191.62        13.62 o
   2  -6   2        196.64        206.56        15.66 o
  -2   6  -3        875.34        863.73        29.75 o
   2  -6   3        875.34        879.22        16.51 o
   2  -6   3        875.34        866.23        30.59 o
  -2   6  -4        464.93        665.05        26.53 o
   2  -6   4        464.93        647.75        16.64 o
   2  -6   5        406.95        439.89        21.10 o
   2  -6   5        406.95        419.11        15.19 o
   2  -6   6        978.12       1000.24        25.52 o
  -2   6  -6        978.12        960.85        32.94 o
   2  -6   6        978.12       1010.96        32.98 o
  -2   6  -7       2857.79       2767.46        57.16 o
   2  -6   7       2857.79       2892.77        46.81 o
   2  -6   7       2857.79       2948.06        56.82 o
   2  -6   8         44.10         47.61         7.97 o
   2  -6   8         44.10         53.99         9.32 o
  -2   6  -8         44.10         39.09         9.38 o
  -2   6  -9        157.59        134.83        15.04 o
   2  -6   9        157.59        150.34        13.69 o
   2  -6   9        157.59        151.38        13.34 o
  -2   6 -10        736.27        673.95        32.14 o
   2  -6  10        736.27        647.45        26.67 o
   2  -6  10        736.27        681.65        28.34 o
  -2   6 -11         65.92         76.01        13.02 o
   2  -6  11         65.92         63.74        10.05 o
   2  -6  11         65.92         70.98        11.47 o
   2  -6  12        285.13        282.45        21.11 o
  -2   6 -12        285.13        287.40        22.95 o
  -2   6 -13        244.73        236.88        21.84 o
   2  -6  13        244.73        233.46        20.58 o
  -2   6 -14        313.66        298.85        24.96 o
   2  -6  14        313.66        348.33        25.77 o
   2  -5 -16        294.44        277.31        22.60 o
  -2   5  16        294.44        355.03        25.84 o
  -2   5  15         18.33         18.83         9.00 o
   2  -5 -15         18.33         -1.73         6.94 o
  -2   5  14        192.27        225.45        18.76 o
   2  -5 -14        192.27        189.29        17.81 o
   2  -5 -14        192.27        207.09        16.59 o
   2  -5 -13        120.47         94.43        11.84 o
  -2   5  13        120.47        131.00        14.05 o
  -2   5  12         20.38         33.74         8.17 o
   2  -5 -12         20.38         40.69         8.76 o
  -2   5  12         20.38         27.47         7.69 o
  -2   5  11        185.90        158.94        13.83 o
  -2   5  11        185.90        158.02        13.18 o
   2  -5 -11        185.90        168.87        14.68 o
  -2   5  10        180.04        173.18        13.79 o
  -2   5  10        180.04        204.80        13.72 o
   2  -5 -10        180.04        190.39        15.27 o
   2  -5  -9          3.18          1.31         5.44 o
  -2   5   9          3.18          0.51         3.98 o
  -2   5   9          3.18          6.62         4.39 o
   2  -5  -8       1177.72       1158.12        34.74 o
  -2   5   8       1177.72       1185.02        26.98 o
  -2   5   7         14.61         19.49         4.28 o
   2  -5  -7         14.61         24.43         7.05 o
  -2   5   7         14.61         20.84         5.47 o
  -2   5   6       1485.91       1399.86        23.77 o
  -2   5   6       1485.91       1369.47        33.49 o
  -2   5   5        121.89        114.60        10.15 o
   2  -5  -5        121.89        125.61        12.05 o
  -2   5   5        121.89        113.19         6.22 o
  -2   5   4        375.71        351.75        16.39 o
   2  -5  -4        375.71        408.89        20.18 o
   2  -5  -3        624.04        625.01         9.39 o
   2  -5  -3        624.04        581.77         8.20 o
  -2   5   3        624.04        619.65        21.30 o
  -2   5   2        581.43        601.68        21.23 o
   2  -5  -2        581.43        628.00        24.18 o
  -2   5   1       1503.00       1597.64        34.82 o
   2  -5  -1       1503.00       1638.86        38.86 o
  -2   5   0        147.59        161.21        12.30 o
   2  -5   0        147.59        123.96        11.76 o
   2  -5   1        237.99        237.64        15.49 o
  -2   5  -1        237.99        235.09        13.69 o
  -2   5  -2        100.20         87.92         8.92 o
   2  -5   2        100.20         88.65         4.24 o
   2  -5   2        100.20         80.51         9.88 o
  -2   5  -3        671.60        663.61        24.19 o
   2  -5   3        671.60        639.48        13.86 o
   2  -5   3        671.60        674.63        25.70 o
   2  -5   4        525.17        518.61        14.65 o
  -2   5  -4        525.17        515.04        21.88 o
   2  -5   4        525.17        519.25        21.86 o
   2  -5   5        411.79        393.76        19.54 o
  -2   5  -5        411.79        386.58        19.27 o
   2  -5   5        411.79        403.20        14.61 o
  -2   5  -6         23.01         23.02         6.96 o
   2  -5   6         23.01         23.68         5.18 o
   2  -5   6         23.01         36.94         8.22 o
  -2   5  -7        986.43        953.95        32.20 o
   2  -5   7        986.43        878.20        28.61 o
   2  -5   7        986.43        982.73        27.07 o
   2  -5   8        264.02        262.00        15.56 o
  -2   5  -8        264.02        244.45        17.73 o
   2  -5   8        264.02        245.18        15.73 o
   2  -5   9        246.15        229.57        15.71 o
  -2   5  -9        246.15        259.24        18.85 o
   2  -5   9        246.15        252.84        16.33 o
   2  -5  10        452.39        384.74        21.25 o
   2  -5  10        452.39        394.73        20.12 o
  -2   5 -10        452.39        388.56        23.39 o
  -2   5 -11        678.76        632.23        30.39 o
   2  -5  11        678.76        655.41        29.08 o
   2  -5  11        678.76        607.01        24.80 o
   2  -5  12        147.27        135.12        15.14 o
  -2   5 -12        147.27        134.82        15.86 o
   2  -5  12        147.27         90.89        10.67 o
   2  -5  13        555.23        530.59        29.39 o
  -2   5 -13        555.23        474.58        28.42 o
   2  -5  14        250.86        242.99        21.72 o
  -2   5 -14        250.86        235.90        21.51 o
   2  -5  15        111.49         87.47        15.43 o
  -2   5 -15        111.49        109.62        16.48 o
  -2   4  17        118.43        163.25        19.75 o
   2  -4 -17        118.43        123.59        16.83 o
  -2   4  16         11.71         10.65         9.22 o
   2  -4 -16         11.71         16.44         9.01 o
   2  -4 -15        132.22        145.20        16.18 o
  -2   4  15        132.22        159.18        17.37 o
  -2   4  14         16.53         26.46         8.96 o
   2  -4 -14         16.53         18.96         8.07 o
  -2   4  13          2.69          0.53         6.12 o
   2  -4 -13          2.69          7.49         5.85 o
   2  -4 -13          2.69          6.59         6.47 o
   2  -4 -12         99.50         85.64        10.44 o
  -2   4  12         99.50         94.23        11.63 o
   2  -4 -11         42.73         65.75         9.38 o
  -2   4  11         42.73         50.35         8.64 o
  -2   4  11         42.73         62.35         9.16 o
  -2   4  10         25.11         32.75         6.95 o
   2  -4 -10         25.11         31.22         7.28 o
  -2   4  10         25.11         32.69         6.83 o
   2  -4  -9        860.65        862.01        28.28 o
  -2   4   9        860.65        882.03        25.95 o
  -2   4   8          3.86          3.02         3.64 o
   2  -4  -8          3.86          4.16         5.04 o
  -2   4   8          3.86          7.68         4.27 o
   2  -4  -7        479.17        505.86        21.41 o
  -2   4   7        479.17        479.33        16.26 o
  -2   4   6          5.44          5.46         3.02 o
  -2   4   6          5.44          3.52         3.46 o
   2  -4  -6          5.44          6.02         5.01 o
  -2   4   5         94.60         85.17         5.76 o
  -2   4   5         94.60         81.11         8.17 o
   2  -4  -5         94.60         94.48         9.84 o
  -2   4   4        157.83        154.26        11.10 o
  -2   4   4        157.83        125.33         5.83 o
   2  -4  -4        157.83        150.30        11.79 o
  -2   4   3        780.71        749.87        11.01 o
  -2   4   3        780.71        722.01        21.05 o
   2  -4  -2        232.49        251.43        14.53 o
  -2   4   2        232.49        220.14        12.10 o
   2  -4  -1       1169.81       1281.93        32.11 o
  -2   4   1       1169.81       1241.08        28.27 o
  -2   4   0       1744.32       1977.13        36.80 o
   2  -4   0       1744.32       1907.02        38.84 o
  -2   4  -1       2351.14       2649.30        41.46 o
   2  -4   1       2351.14       2720.15        46.25 o
  -2   4  -2        990.43       1335.06        29.63 o
   2  -4   2        990.43       1431.63        34.09 o
  -2   4  -3        533.86        499.76        19.41 o
   2  -4   3        533.86        487.55        11.98 o
   2  -4   3        533.86        521.27        20.78 o
   2  -4   4        366.79        361.54        17.07 o
   2  -4   4        366.79        350.66        11.84 o
   2  -4   5        418.93        406.92        14.35 o
  -2   4  -5        418.93        408.33        18.46 o
   2  -4   5        418.93        427.65        19.44 o
  -2   4  -6        605.35        595.33        23.16 o
   2  -4   6        605.35        578.13        21.99 o
   2  -4   6        605.35        576.22        18.77 o
  -2   4  -7        497.90        458.21        21.42 o
   2  -4   7        497.90        430.89        19.17 o
   2  -4   7        497.90        469.66        18.51 o
   2  -4   8        111.07         94.08         9.72 o
  -2   4  -8        111.07        113.46        11.95 o
   2  -4   8        111.07         88.24         9.98 o
   2  -4   9         66.99         90.36        10.29 o
  -2   4  -9         66.99         86.01        11.17 o
   2  -4   9         66.99         70.58         9.24 o
   2  -4  10         42.40         52.60         8.36 o
  -2   4 -10         42.40         52.21         9.85 o
   2  -4  10         42.40         63.05         9.65 o
   2  -4  11        287.44        264.55        18.78 o
  -2   4 -11        287.44        259.93        19.11 o
   2  -4  11        287.44        226.58        14.84 o
   2  -4  12        184.99        176.06        16.70 o
   2  -4  12        184.99        214.01        16.82 o
  -2   4 -12        184.99        175.11        16.76 o
   2  -4  13         11.29          7.66         7.73 o
  -2   4 -13         11.29          7.41         7.80 o
   2  -4  13         11.29         23.70         7.43 o
   2  -4  14        263.87        256.42        22.04 o
  -2   4 -14        263.87        261.59        21.53 o
  -2   4 -15         35.87         33.82        10.90 o
   2  -4  15         35.87         37.28        11.78 o
   2  -4  16          6.15         24.75        11.67 o
  -2   4 -16          6.15         27.32        11.00 o
  -2   3  17         60.40         82.82        15.52 o
   2  -3 -17         60.40         80.09        14.00 o
   2  -3 -16        143.28        152.86        17.41 o
  -2   3  16        143.28        163.23        18.80 o
  -2   3  15         19.93         18.39         9.15 o
   2  -3 -15         19.93         12.47         8.02 o
   2  -3 -14        144.79        131.14        14.76 o
  -2   3  14        144.79        158.10        16.57 o
   2  -3 -13        126.94        119.02        10.97 o
   2  -3 -13        126.94        112.91        13.14 o
  -2   3  13        126.94        122.78        14.03 o
  -2   3  12        970.91       1026.02        35.01 o
   2  -3 -12        970.91        968.96        28.44 o
  -2   3  11         13.63         10.24         6.07 o
   2  -3 -11         13.63          8.22         5.20 o
   2  -3 -11         13.63          7.15         5.50 o
   2  -3 -10       1365.52       1344.23        32.69 o
  -2   3  10       1365.52       1257.87        35.34 o
  -2   3   9          2.67          2.18         4.00 o
   2  -3  -9          2.67         -4.26         4.70 o
  -2   3   9          2.67          3.53         4.36 o
  -2   3   8        544.46        543.31        19.72 o
   2  -3  -8        544.46        514.74        20.01 o
  -2   3   7        770.32        879.72        22.85 o
  -2   3   7        770.32        810.82        24.42 o
   2  -3  -7        770.32        860.53        25.42 o
   2  -3  -6       1424.81       1504.93        33.13 o
  -2   3   6       1424.81       1502.80        27.16 o
  -2   3   5          5.38          8.34         3.53 o
  -2   3   5          5.38         12.20         3.17 o
   2  -3  -5          5.38         15.37         4.95 o
  -2   3   4       1467.98       1472.96        21.25 o
   2  -3  -4       1467.98       1520.82        32.45 o
   2  -3  -3        275.70        294.81        14.38 o
  -2   3   3        275.70        304.99        13.82 o
  -2   3   3        275.70        295.01         8.20 o
   2  -3  -2       1603.68       1683.28        16.77 o
  -2   3   2       1603.68       1451.68        27.38 o
  -2   3   2       1603.68       1504.20        14.29 o
   2  -3  -2       1603.68       1657.20        33.43 o
  -2   3   1         37.29         47.31         5.61 o
   2  -3  -1         37.29         36.42         6.29 o
   2  -3   0       1192.34        619.84        20.59 o
  -2   3   0       1192.34        758.90        20.72 o
  -2   3  -1         41.82         30.13         2.05 o
  -2   3  -1         41.82         26.83         1.73 o
  -2   3  -1         41.82         40.77         5.55 o
   2  -3   1         41.82         42.29         6.64 o
  -2   3  -2       1143.23       1202.05        25.63 o
  -2   3  -2       1143.23       1211.44        15.32 o
   2  -3   3        461.93        225.84         8.15 o
   2  -3   3        461.93        251.30        13.03 o
  -2   3  -4        128.69        104.32         8.68 o
   2  -3   4        128.69        112.44         6.89 o
  -2   3  -5        620.86        584.01        20.19 o
   2  -3   5        620.86        619.71        17.32 o
   2  -3   5        620.86        631.17        21.62 o
  -2   3  -6        190.81        180.14        12.38 o
   2  -3   6        190.81        165.65        11.60 o
   2  -3   6        190.81        165.06        10.18 o
   2  -3   7          7.25          2.81         3.72 o
  -2   3  -7          7.25          9.95         5.18 o
   2  -3   8        730.48        708.06        24.00 o
  -2   3  -8        730.48        665.38        24.70 o
   2  -3   8        730.48        666.91        23.07 o
   2  -3   9        134.14        128.16        11.63 o
   2  -3   9        134.14        112.44        10.44 o
  -2   3  -9        134.14        118.21        11.83 o
   2  -3  10        310.97        326.75        19.00 o
   2  -3  10        310.97        294.21        15.90 o
  -2   3 -10        310.97        328.42        19.45 o
   2  -3  11         71.21         92.50        11.25 o
   2  -3  11         71.21         73.76        10.79 o
  -2   3 -11         71.21         77.16        11.23 o
  -2   3 -12        442.30        426.66        23.98 o
   2  -3  12        442.30        463.46        22.34 o
   2  -3  12        442.30        438.77        24.82 o
   2  -3  13         19.80         18.11         8.59 o
  -2   3 -13         19.80         16.54         8.16 o
   2  -3  13         19.80         18.57         7.37 o
  -2   3 -14          4.11          3.85         7.55 o
   2  -3  14          4.11          9.48         8.47 o
  -2   3 -15        130.35        144.31        16.87 o
   2  -3  15        130.35        143.94        17.96 o
   2  -3  16        263.21        301.85        26.02 o
  -2   3 -16        263.21        262.22        22.61 o
  -2   3 -17        164.55        186.70        20.38 o
   2  -3  17        164.55        197.93        22.81 o
  -2   2  17        614.38        728.59        39.20 o
   2  -2 -17        614.38        663.16        35.07 o
  -2   2  16         88.24         98.99        15.72 o
   2  -2 -16         88.24        100.24        14.72 o
   2  -2 -15        495.03        482.48        27.95 o
  -2   2  15        495.03        543.20        30.80 o
  -2   2  14          2.84          4.17         7.37 o
   2  -2 -14          2.84          7.69         7.21 o
  -2   2  13        510.70        549.27        28.21 o
   2  -2 -13        510.70        497.63        26.16 o
  -2   2  12         98.56        118.43        13.44 o
   2  -2 -12         98.56         91.10        11.27 o
   2  -2 -12         98.56        109.98         9.50 o
   2  -2 -11        508.27        495.54        18.44 o
  -2   2  11        508.27        538.17        24.81 o
  -2   2  10          0.22         -4.43         5.13 o
   2  -2 -10          0.22         -1.09         4.02 o
   2  -2 -10          0.22         -1.29         4.38 o
  -2   2   9        952.11        962.20        28.93 o
   2  -2  -9        952.11        931.34        24.46 o
  -2   2   8          4.38          1.20         3.65 o
  -2   2   8          4.38          5.35         4.17 o
   2  -2  -8          4.38          2.88         3.94 o
  -2   2   7         77.01         59.79         7.01 o
   2  -2  -7         77.01         64.90         7.21 o
  -2   2   7         77.01         53.01         6.87 o
  -2   2   6        491.68        518.55        16.82 o
   2  -2  -6        491.68        533.65        17.93 o
  -2   2   5        135.44         87.40         7.60 o
  -2   2   5        135.44         87.66         6.55 o
   2  -2  -5        135.44        107.02         8.40 o
   2  -2  -4       2033.60       2279.90        35.54 o
  -2   2   4       2033.60       2205.26        28.08 o
  -2   2   3       2268.35       2171.59        33.36 o
  -2   2   3       2268.35       2182.09        24.84 o
  -2   2   2        109.81        126.50         8.33 o
   2  -2  -2        109.81        107.02         8.48 o
  -2   2   2        109.81        124.14         5.46 o
  -2   2   1       1170.67       1136.28        22.46 o
  -2   2   1       1170.67       1145.68        13.79 o
   2  -2  -1       1170.67       1156.46        25.35 o
   2  -2  -1       1170.67       1202.63        13.65 o
   2  -2   0         13.23         17.57         1.88 o
  -2   2   0         13.23         16.70         3.56 o
   2  -2   0         13.23         19.09         5.02 o
  -2   2   0         13.23         17.36         2.23 o
  -2   2  -1         48.60         58.39         5.90 o
   2  -2   1         48.60         64.68         7.10 o
  -2   2  -1         48.60         56.30         2.86 o
  -2   2  -1         48.60         56.59         3.31 o
  -2   2  -2        336.20        310.06        11.78 o
   2  -2   2        336.20        324.97        13.61 o
  -2   2  -2        336.20        331.14         8.54 o
  -2   2  -3        908.64        506.14        16.04 o
   2  -2   3        908.64        620.28        19.70 o
   2  -2   4        489.24        471.13        13.32 o
  -2   2  -4        489.24        461.54        15.59 o
   2  -2   4        489.24        446.97        16.53 o
  -2   2  -5       1930.51       2058.65        34.71 o
   2  -2   5       1930.51       2000.15        30.49 o
   2  -2   6        131.27        148.01         9.52 o
  -2   2  -6        131.27        151.89        10.48 o
   2  -2   6        131.27        150.21        10.58 o
  -2   2  -7       1042.48       1029.03        27.11 o
   2  -2   7       1042.48       1028.01        26.60 o
   2  -2   7       1042.48       1020.36        26.20 o
  -2   2  -8          1.39         12.42         5.39 o
   2  -2   8          1.39          9.39         4.69 o
   2  -2   9        408.68        327.34        15.77 o
   2  -2   9        408.68        381.34        18.87 o
  -2   2  -9        408.68        387.91        18.95 o
   2  -2  10        206.05        204.20        15.10 o
  -2   2 -10        206.05        201.51        14.68 o
   2  -2  10        206.05        236.46        15.89 o
   2  -2  11        460.08        508.10        22.36 o
  -2   2 -11        460.08        465.79        22.61 o
   2  -2  11        460.08        475.33        23.80 o
   2  -2  12         90.90        112.03        13.42 o
   2  -2  12         90.90        114.28        11.73 o
  -2   2 -12         90.90        103.10        12.29 o
   2  -2  13        394.78        376.52        24.20 o
   2  -2  13        394.78        413.08        20.43 o
  -2   2 -13        394.78        397.55        22.96 o
   2  -2  14        386.51        391.59        25.97 o
  -2   2 -14        386.51        375.34        23.34 o
   2  -2  14        386.51        328.03        17.78 o
   2  -2  15        106.10         91.07        14.90 o
  -2   2 -15        106.10        101.50        14.04 o
  -2   2 -16         35.28         31.30        10.45 o
   2  -2  16         35.28          8.36         9.53 o
  -2   2 -17        558.46        581.74        32.30 o
   2  -2  17        558.46        596.14        36.73 o
  -2   1  17         24.79         33.93        12.19 o
   2  -1 -17         24.79         25.16        10.47 o
  -2   1  16        295.26        317.56        25.70 o
   2  -1 -16        295.26        274.56        22.56 o
  -2   1  15         83.23         73.71        13.72 o
   2  -1 -15         83.23         99.98        13.98 o
  -2   1  14        280.90        294.39        22.59 o
   2  -1 -14        280.90        292.91        21.32 o
  -2   1  13        140.91        139.93        15.43 o
   2  -1 -13        140.91        138.13        14.72 o
  -2   1  12        229.60        271.25        19.47 o
   2  -1 -12        229.60        216.73        17.15 o
  -2   1  11        152.41        180.65        15.30 o
   2  -1 -11        152.41        148.25        13.53 o
   2  -1 -11        152.41        157.07         9.45 o
   2  -1 -10        283.13        277.71        12.19 o
  -2   1  10        283.13        295.64        18.04 o
   2  -1 -10        283.13        256.88        16.41 o
   2  -1  -9        345.87        342.36        13.31 o
   2  -1  -9        345.87        326.41        17.76 o
  -2   1   9        345.87        367.34        18.77 o
  -2   1   8        572.65        623.91        22.36 o
   2  -1  -8        572.65        613.65        17.31 o
   2  -1  -7        355.12        420.30        14.22 o
  -2   1   7        355.12        395.72        16.37 o
  -2   1   7        355.12        392.84        17.36 o
  -2   1   6        578.19        576.49        18.60 o
   2  -1  -6        578.19        604.33        16.61 o
  -2   1   5         91.81        114.27         8.04 o
   2  -1  -5         91.81        127.31         7.88 o
  -2   1   5         91.81        100.17         8.02 o
  -2   1   4         41.87         16.94         3.74 o
   2  -1  -4         41.87         20.79         4.11 o
  -2   1   4         41.87         23.02         4.00 o
  -2   1   3        296.14        312.47        12.16 o
   2  -1  -3        296.14        306.22        11.84 o
  -2   1   3        296.14        308.07        10.84 o
  -2   1   2         11.06         15.25         3.18 o
  -2   1   2         11.06         23.21         3.71 o
   2  -1  -2         11.06         12.15         3.93 o
   2  -1  -1        160.18        193.01         9.83 o
  -2   1   1        160.18        193.33         7.40 o
   2  -1   0       2734.72       3317.04        24.61 o
  -2   1   0       2881.25       3201.10        24.77 o
   2  -1   1       4435.77       4952.75        47.65 o
  -2   1  -1       4435.77       4870.56        30.46 o
  -2   1  -2       1739.69       2093.41        22.40 o
   2  -1   2       1739.69       1993.02        31.45 o
   2  -1   3          0.78         11.98         3.96 o
  -2   1  -3          0.78          8.73         2.97 o
  -2   1  -4       1190.78       1179.77        21.87 o
   2  -1   4       1190.78       1102.08        20.00 o
   2  -1   4       1190.78       1146.73        24.50 o
   2  -1   5        309.84        359.03        12.96 o
  -2   1  -5        309.84        402.58        14.05 o
   2  -1   5        309.84        359.93        14.44 o
   2  -1   6        876.29        905.60        22.41 o
   2  -1   6        876.29        895.11        23.07 o
  -2   1  -6        876.29        930.27        22.29 o
  -2   1  -7       2330.33       2488.89        38.97 o
   2  -1   7       2330.33       2411.50        39.57 o
  -2   1  -8       2622.32       2730.45        43.01 o
   2  -1   8       2622.32       2664.22        44.94 o
   2  -1   9        811.37        778.80        26.26 o
  -2   1  -9        811.37        757.81        24.28 o
   2  -1  10        414.54        409.20        20.60 o
   2  -1  10        414.54        442.90        19.53 o
  -2   1 -10        414.54        417.02        19.29 o
   2  -1  11        692.63        728.22        28.96 o
  -2   1 -11        692.63        721.36        26.46 o
   2  -1  12        492.01        492.20        25.61 o
  -2   1 -12        492.01        492.55        23.18 o
   2  -1  12        492.01        477.34        20.97 o
  -2   1 -13        287.54        267.43        18.37 o
   2  -1  13        287.54        291.02        21.16 o
   2  -1  13        287.54        248.69        15.21 o
  -2   1 -14        444.99        467.55        24.85 o
   2  -1  14        444.99        413.72        20.06 o
   2  -1  14        444.99        461.58        27.77 o
   2  -1  15        201.10        199.65        20.12 o
  -2   1 -15        201.10        208.17        18.07 o
   2  -1  16        100.64        116.13        17.03 o
  -2   1 -16        100.64        100.26        13.99 o
   2  -1  17          2.00         -8.22        10.14 o
  -2   1 -17          2.00         26.15        10.14 o
   2   0 -17         30.55         44.13        12.01 o
  -2   0  17         30.55         30.30        11.97 o
  -2   0  16        133.66        135.50        18.30 o
   2   0 -16        133.66        107.31        15.38 o
  -2   0  15         82.99         72.35        13.92 o
   2   0 -15         82.99         77.23        13.03 o
  -2   0  14          0.84         -4.85         7.74 o
   2   0 -14          0.84          7.99         7.31 o
   2   0 -13         44.60         54.14        10.24 o
  -2   0  13         44.60         50.85        10.80 o
  -2   0  12        452.71        507.13        26.51 o
   2   0 -12        452.71        435.88        23.71 o
  -2   0  11         86.77         95.98        12.08 o
   2   0 -11         86.77         92.41        11.37 o
   2   0 -10          1.04          8.12         5.43 o
   2   0 -10          1.04         14.94         3.21 o
  -2   0   9        734.25        710.15        26.00 o
   2   0  -9        734.25        702.99        15.05 o
   2   0  -9        734.25        677.97        25.18 o
   2   0  -8          0.77         -3.94         4.12 o
  -2   0   8          0.77         -2.29         4.21 o
  -2   0   7        920.91        913.65        26.02 o
   2   0  -7        920.91        894.49        26.21 o
   2   0  -7        920.91        953.85        17.33 o
  -2   0   6         76.29         83.29         8.01 o
   2   0  -6         76.29         64.19         5.14 o
   2   0  -6         76.29         67.10         7.24 o
   2   0  -5        979.79        976.92        17.44 o
  -2   0   5        979.79        959.89        24.19 o
  -2   0   5        979.79        980.14        23.56 o
   2   0  -4        694.07        708.27        14.78 o
  -2   0   4        694.07        707.27        18.94 o
  -2   0   4        694.07        687.32        18.87 o
  -2   0   3        280.86        309.06        11.73 o
  -2   0   3        280.86        313.09        11.96 o
   2   0  -3        280.86        347.71        10.81 o
  -2   0   2        320.70        335.62        11.45 o
  -2   0   2        320.70        359.07        11.50 o
   2   0  -2        320.70        326.86        10.09 o
   2   0  -1       1933.96       2164.98        26.78 o
  -2   0   1       1933.96       2346.24        26.27 o
  -2   0   0      21604.58      23077.23        82.38 o
  -2   0   0      21604.58      22770.26        73.88 o
   2   0   1        524.33        597.01        14.87 o
  -2   0  -1        524.33        599.16        11.84 o
  -2   0  -1        524.33        624.66        12.68 o
   2   0   2       9102.68       9575.62        61.26 o
  -2   0  -2       9102.68       9374.74        49.85 o
   2   0   3       1501.01       1371.58        24.33 o
  -2   0  -3       1501.01       1396.25        18.96 o
  -2   0  -4        372.33        380.00        12.60 o
  -2   0  -4        372.33        364.96        10.52 o
   2   0   4        372.33        374.04        13.46 o
   2   0   5       2355.56       2205.23        31.29 o
   2   0   5       2355.56       2215.20        33.14 o
   2   0   6        708.62        596.88        17.84 o
   2   0   6        708.62        648.66        18.77 o
  -2   0  -7        593.95        556.39        16.82 o
   2   0   7        593.95        530.57        18.58 o
   2   0   8       1060.39       1079.06        28.37 o
   2   0   8       1060.39       1166.02        28.98 o
  -2   0  -8       1060.39       1104.18        25.37 o
   2   0   9       1594.03       1595.66        36.93 o
  -2   0  -9       1594.03       1618.94        32.99 o
   2   0  10         16.36         15.33         6.01 o
  -2   0 -10         16.36         15.44         5.73 o
   2   0  10         16.36         16.97         5.43 o
   2   0  11       1111.24       1125.63        35.51 o
  -2   0 -11       1111.24       1130.21        31.47 o
   2   0  11       1111.24       1064.38        29.36 o
   2   0  12        195.14        207.14        17.01 o
  -2   0 -12        195.14        200.78        14.88 o
   2   0  12        195.14        167.25        11.99 o
   2   0  13       1359.37       1356.07        43.58 o
  -2   0 -13       1359.37       1354.54        38.22 o
   2   0  13       1359.37       1268.97        34.16 o
   2   0  14         12.06         22.02         9.11 o
  -2   0 -14         12.06         30.07         8.61 o
   2   0  14         12.06         11.48         5.89 o
   2   0  15        508.33        543.44        31.24 o
   2   0  15        508.33        509.55        23.56 o
  -2   0 -15        508.33        523.16        26.58 o
   2   0  16         15.82          4.80         8.77 o
  -2   0 -16         15.82         23.52         9.10 o
  -2   0 -17        194.69        182.45        18.10 o
   2   0  17        194.69        207.59        22.44 o
   2   0  18         42.62         30.79        12.86 o
  -2  -1  17        210.00        225.06        23.96 o
   2   1 -17        210.00        216.40        21.63 o
  -2  -1  16         27.52         25.35        11.28 o
   2   1 -16         27.52         32.51        10.67 o
   2   1 -15         32.10         23.82         9.44 o
  -2  -1  15         32.10         48.51        12.38 o
   2   1 -14        276.42        264.30        20.83 o
  -2  -1  14        276.42        265.53        22.18 o
   2   1 -13         63.96         46.33        10.11 o
  -2  -1  13         63.96         71.82        12.44 o
  -2  -1  12        508.84        569.81        28.70 o
   2   1 -12        508.84        485.07        25.32 o
  -2  -1  11        805.41        792.22        31.87 o
   2   1 -11        805.41        740.00        29.62 o
  -2  -1  10          3.48         -1.20         5.27 o
   2   1 -10          3.48         18.15         6.37 o
  -2  -1   9         71.46         68.71         9.33 o
   2   1  -9         71.46         81.12         9.81 o
  -2  -1   8       1342.38       1327.73        34.32 o
   2   1  -8       1342.38       1305.02        34.19 o
   2   1  -7        338.53        261.18         5.34 o
   2   1  -7        338.53        349.46        16.93 o
   2   1  -7        338.53        268.07         5.78 o
  -2  -1   7        338.53        342.45        16.82 o
   2   1  -6       1057.16        968.61        25.61 o
   2   1  -6       1057.16        920.42        11.56 o
  -2  -1   5        246.64        268.17        13.38 o
   2   1  -5        246.64        257.19         6.79 o
   2   1  -5        246.64        254.13         6.44 o
   2   1  -5        246.64        240.74        12.38 o
  -2  -1   4        664.77        681.28        11.56 o
  -2  -1   4        664.77        663.88        19.38 o
   2   1  -4        664.77        646.11        18.73 o
   2   1  -4        664.77        690.68        11.26 o
  -2  -1   3        228.31        254.01        11.46 o
   2   1  -3        228.31        224.63         6.72 o
   2   1  -2        188.90        185.30         6.57 o
  -2  -1   2        188.90        208.55         9.44 o
  -2  -1   2        188.90        195.78         9.10 o
  -2  -1   1      10193.51      11805.97        64.24 o
   2   1  -1      10193.51      11951.04        54.12 o
  -2  -1   0      31911.73      34613.69       100.81 o
  -2  -1   0      31911.73      34849.64        93.42 o
  -2  -1  -1        320.05        352.66         8.48 o
   2   1   1        320.05        342.72        10.64 o
  -2  -1  -1        320.05        329.68         9.75 o
   2   1   2      32447.65      33747.84       107.91 o
  -2  -1  -2      32447.65      33646.22       100.89 o
  -2  -1  -3       6873.66       7888.56        36.35 o
  -2  -1  -3       6873.66       7780.25        52.65 o
  -2  -1  -4       1570.71       1570.57        25.59 o
  -2  -1  -4       1570.71       1619.94        17.64 o
   2   1   4       1570.71       1584.52        17.40 o
  -2  -1  -5        999.32        999.44        15.73 o
  -2  -1  -5        999.32        987.53        22.39 o
  -2  -1  -6       2108.03       2074.84        25.68 o
   2   1   6       2108.03       2162.55        35.65 o
   2   1   7         96.74         91.58         8.10 o
   2   1   7         96.74         95.81         8.68 o
  -2  -1  -7         96.74         94.25         6.67 o
   2   1   8       1188.21       1157.93        28.45 o
   2   1   8       1188.21       1108.00        28.46 o
  -2  -1  -8       1188.21       1181.08        24.27 o
   2   1   9          2.71          3.13         3.84 o
   2   1   9          2.71          0.80         4.02 o
  -2  -1  -9          2.71         -1.50         3.88 o
   2   1  10        446.37        439.80        20.87 o
  -2  -1 -10        446.37        452.76        18.09 o
   2   1  10        446.37        391.97        16.91 o
  -2  -1 -11         71.62         66.72         8.61 o
   2   1  11         71.62         63.55         9.61 o
   2   1  11         71.62         71.48         8.25 o
   2   1  12         11.46          5.58         6.19 o
   2   1  12         11.46         19.46         5.83 o
  -2  -1 -12         11.46          4.59         5.66 o
   2   1  13        241.75        230.65        18.72 o
   2   1  13        241.75        245.27        16.04 o
  -2  -1 -13        241.75        235.33        16.30 o
   2   1  14         64.21         67.08        12.01 o
   2   1  14         64.21         71.52         9.83 o
  -2  -1 -14         64.21         81.24        11.20 o
   2   1  15        768.70        807.72        37.35 o
   2   1  15        768.70        774.57        29.27 o
  -2  -1 -15        768.70        800.18        31.51 o
   2   1  16        715.93        718.38        29.12 o
  -2  -1 -16        715.93        726.93        31.54 o
   2   1  16        715.93        785.97        38.77 o
  -2  -1 -17         53.26         38.73        10.47 o
   2   1  17         53.26         58.68        14.04 o
   2   1  18        116.70        138.34        19.84 o
   2   2 -16         24.07         25.74        10.39 o
  -2  -2  16         24.07         32.24        12.03 o
  -2  -2  15        413.17        484.85        31.14 o
   2   2 -15        413.17        392.90        26.54 o
  -2  -2  14        367.90        393.85        27.03 o
   2   2 -14        367.90        334.88        23.60 o
  -2  -2  13        747.04        758.09        35.22 o
   2   2 -13        747.04        713.37        32.29 o
   2   2 -12        507.01        481.43        25.70 o
  -2  -2  12        507.01        530.89        28.11 o
   2   2 -11       1684.56       1591.13        43.95 o
  -2  -2  11       1684.56       1700.20        46.84 o
  -2  -2  10       1171.33       1108.12        35.31 o
   2   2 -10       1171.33       1100.73        35.14 o
  -2  -2   9        436.83        440.67        21.82 o
   2   2  -9        436.83        412.27        20.81 o
   2   2  -8        195.45        187.76        13.69 o
  -2  -2   8        195.45        178.22        13.60 o
  -2  -2   7        590.97        601.90        22.76 o
   2   2  -7        590.97        597.36        22.43 o
   2   2  -6         15.59          8.15         4.14 o
  -2  -2   6         15.59         26.12         5.75 o
  -2  -2   5        295.30        267.01        14.03 o
   2   2  -5        295.30        298.70        14.36 o
  -2  -2   4         31.95         35.51         5.87 o
   2   2  -4         31.95         39.00         5.56 o
   2   2  -3        475.37        443.13        15.03 o
  -2  -2   3        475.37        415.70         7.93 o
  -2  -2   3        475.37        455.40        15.86 o
   2   2  -3        475.37        466.96         8.17 o
  -2  -2   2        728.72        750.49        19.57 o
   2   2  -2        728.72        712.74        17.19 o
   2   2  -1        162.10        398.78        10.08 o
  -2  -2   1        162.10        377.78        12.87 o
   2   2   0       8815.72      10506.00        52.58 o
  -2  -2   0       8815.72      10245.88        60.34 o
  -2  -2  -1        641.44        662.66        15.25 o
   2   2   1        641.44        673.59        11.32 o
   2   2   2      21203.17      24454.46        96.73 o
   2   2   2      21203.17      24589.15        53.79 o
  -2  -2  -3       6565.99       6659.39        50.30 o
   2   2   3       6565.99       7995.96        61.85 o
  -2  -2  -4       1299.04       1388.32        25.40 o
   2   2   4       1299.04       1415.59        26.50 o
  -2  -2  -5         12.89          6.23         1.51 o
   2   2   5         12.89          8.30         1.39 o
   2   2   5         12.89          3.55         2.96 o
  -2  -2  -6         40.17         29.38         5.33 o
  -2  -2  -6         40.17         41.47         3.58 o
   2   2   6         40.17         36.94         5.25 o
  -2  -2  -7       1388.91       1443.80        21.49 o
   2   2   7       1388.91       1288.90        27.35 o
   2   2   8         33.04         45.12         6.49 o
  -2  -2  -8         33.04         37.16         4.73 o
   2   2   8         33.04         27.59         4.94 o
   2   2   9        922.36        839.02        24.47 o
   2   2   9        922.36        843.61        26.39 o
   2   2  10         23.67         26.75         6.52 o
  -2  -2 -10         23.67         32.18         5.72 o
   2   2  10         23.67         29.18         5.98 o
   2   2  11        111.76         98.99        11.23 o
   2   2  11        111.76        104.45        10.29 o
  -2  -2 -11        111.76        111.06         9.56 o
   2   2  12        424.18        436.91        23.30 o
  -2  -2 -12        424.18        478.57        19.84 o
   2   2  12        424.18        437.96        20.62 o
   2   2  13        555.66        575.35        24.31 o
   2   2  13        555.66        582.29        28.32 o
  -2  -2 -13        555.66        614.17        23.96 o
   2   2  14         20.57         37.07         9.85 o
  -2  -2 -14         20.57         29.33         7.80 o
   2   2  14         20.57         18.47         6.61 o
   2   2  15          7.93         21.22         9.18 o
   2   2  15          7.93         11.94         6.56 o
  -2  -2 -15          7.93         10.01         6.90 o
   2   2  16        153.06        160.91        15.01 o
   2   2  16        153.06        172.32        19.23 o
  -2  -2 -16        153.06        141.61        14.77 o
   2   2  17        193.25        218.49        22.40 o
   2   2  18          0.67         27.41        12.12 o
   2   3 -16         25.13         36.87        11.71 o
  -2  -3  16         25.13         42.04        13.03 o
  -2  -3  15        238.55        226.53        22.45 o
   2   3 -15        238.55        222.99        21.11 o
  -2  -3  14        423.95        437.54        28.82 o
   2   3 -14        423.95        375.67        25.47 o
  -2  -3  13        299.32        339.64        24.67 o
   2   3 -13        299.32        281.26        21.51 o
  -2  -3  12        112.65        117.27        14.68 o
   2   3 -12        112.65        110.82        13.73 o
  -2  -3  11         65.94         52.66        10.11 o
   2   3 -11         65.94         61.33        10.45 o
  -2  -3  10         37.07         23.04         7.57 o
   2   3 -10         37.07         41.43         8.72 o
   2   3  -9         19.35         16.04         6.44 o
  -2  -3   9         19.35         17.38         6.66 o
   2   3  -8         63.83         45.71         7.98 o
  -2  -3   8         63.83         66.65         9.30 o
  -2  -3   7        260.22        292.13        16.64 o
   2   3  -7        260.22        261.53        15.69 o
  -2  -3   6        535.27        597.57        22.44 o
   2   3  -6        535.27        559.32        21.33 o
   2   3  -5        121.07        116.27         9.69 o
  -2  -3   5        121.07        104.13         9.66 o
  -2  -3   4        651.39        656.32        21.18 o
   2   3  -4        651.39        665.73        20.61 o
  -2  -3   3       2321.16       2523.34        38.36 o
   2   3  -3       2321.16       2493.21        36.90 o
   2   3  -3       2321.16       2504.28        19.80 o
  -2  -3   3       2321.16       2473.06        18.72 o
   2   3  -2         12.20         29.34         2.82 o
   2   3  -2         12.20         28.21         4.48 o
  -2  -3   2         12.20         27.87         5.64 o
   2   3  -1          0.91          5.50         1.94 o
  -2  -3   1          0.91          9.00         4.30 o
  -2  -3   0       2116.08       2209.63        30.28 o
   2   3   0       2116.08       2221.19        25.57 o
   2   3   1       3730.31       4688.88        32.89 o
   2   3   1       3730.31       4586.81        38.71 o
  -2  -3  -1       3730.31       4552.74        41.91 o
   2   3   4       3660.35         10.07         3.07 o
   2   3   5        114.94        138.89         8.92 o
  -2  -3  -5        114.94        150.20         9.66 o
  -2  -3  -6         28.58         12.67         4.38 o
  -2  -3  -6         28.58         12.04         1.79 o
  -2  -3  -6         28.58         15.55         1.71 o
   2   3   6         28.58         11.55         3.79 o
   2   3   7        767.28        800.30        23.03 o
  -2  -3  -7        767.28        836.70        14.26 o
  -2  -3  -8        507.37        524.39        21.21 o
   2   3   8        507.37        482.57        18.86 o
  -2  -3  -8        507.37        522.14        13.29 o
  -2  -3  -9        129.29        150.21         8.44 o
   2   3   9        129.29        140.56        11.03 o
   2   3  10        461.63        472.45        20.29 o
  -2  -3 -10        461.63        472.11        15.91 o
  -2  -3 -11        128.50        143.50        10.17 o
   2   3  11        128.50        131.19        11.67 o
   2   3  11        128.50        141.15        12.88 o
   2   3  12        763.85        741.03        29.65 o
  -2  -3 -12        763.85        796.20        24.23 o
   2   3  12        763.85        781.49        27.93 o
   2   3  13          1.59          0.97         4.90 o
  -2  -3 -13          1.59         12.63         5.83 o
   2   3  13          1.59          9.82         6.85 o
   2   3  14       1920.30       1997.69        53.91 o
  -2  -3 -14       1920.30       2019.64        43.55 o
   2   3  14       1920.30       1953.83        47.28 o
   2   3  15        181.83        186.03        15.92 o
   2   3  15        181.83        181.23        18.36 o
  -2  -3 -15        181.83        213.26        15.81 o
   2   3  16         35.03         42.09        11.57 o
   2   3  16         35.03         46.02         9.73 o
   2   3  17         54.48         69.99        11.47 o
   2   3  17         54.48         81.16        15.13 o
   2   3  18        230.76        239.37        24.33 o
  -2  -4  16        447.24        536.98        34.91 o
   2   4 -16        447.24        444.01        30.64 o
  -2  -4  15         15.51         34.65        11.91 o
   2   4 -15         15.51         26.01        10.67 o
  -2  -4  14        274.40        289.93        24.35 o
   2   4 -14        274.40        255.85        22.27 o
  -2  -4  13        104.94        109.58        15.35 o
   2   4 -13        104.94        118.29        15.37 o
  -2  -4  12        130.28        130.69        15.65 o
   2   4 -12        130.28        142.61        15.88 o
   2   4 -11         26.71         31.53         8.89 o
  -2  -4  11         26.71         19.49         7.87 o
  -2  -4  10        283.57        259.86        18.83 o
   2   4 -10        283.57        241.82        18.09 o
  -2  -4   9        161.27        165.32        14.67 o
   2   4  -9        161.27        143.28        13.78 o
  -2  -4   8        158.24        173.23        14.18 o
   2   4  -8        158.24        154.15        13.51 o
  -2  -4   7         89.42         89.64        10.20 o
   2   4  -7         89.42         74.00         9.51 o
  -2  -4   6       1775.97       1899.05        40.98 o
   2   4  -6       1775.97       1839.71        39.88 o
   2   4  -5         13.40          9.50         4.62 o
  -2  -4   4        158.92        161.89         5.38 o
  -2  -4   4        158.92        131.79        10.46 o
   2   4  -4        158.92        130.99        10.10 o
   2   4  -3       2799.50       3059.90        43.41 o
   2   4  -3       2799.50       3145.03        26.48 o
  -2  -4   3       2799.50       3048.22        44.11 o
  -2  -4   2         57.14         61.90         7.45 o
   2   4  -2         57.14         72.23         6.85 o
   2   4  -2         57.14         57.79         4.33 o
  -2  -4   1       1032.79        981.32        22.97 o
   2   4  -1       1032.79        931.66        20.85 o
  -2  -4   0        227.29        291.20        12.34 o
   2   4   0        227.29        303.31        11.14 o
   2   4   1         53.06         55.86         5.17 o
  -2  -4  -1         53.06         48.94         5.62 o
   2   4   1         53.06         57.17         4.72 o
   2   4   2          9.95          6.59         2.16 o
   2   4   2          9.95          3.39         2.49 o
   2   4   3        923.05        830.44        11.03 o
  -2  -4  -3        923.05        915.80        12.59 o
   2   4   3        923.05        866.27        20.87 o
  -2  -4  -3        923.05        930.91        21.13 o
  -2  -4  -4        376.97        334.83        13.44 o
   2   4   4        376.97        342.87        13.91 o
  -2  -4  -4        376.97        337.45         6.26 o
   2   4   5       2894.39       2833.95        41.26 o
  -2  -4  -5       2894.39       2884.37        39.73 o
  -2  -4  -6         53.46         73.40         3.13 o
  -2  -4  -6         53.46         78.07         3.35 o
  -2  -4  -7         57.82         41.76         3.18 o
   2   4   7         57.82         47.58         6.60 o
  -2  -4  -7         57.82         46.61         6.93 o
  -2  -4  -7         57.82         42.61         3.38 o
   2   4   8        639.97        655.36        22.75 o
  -2  -4  -8        639.97        677.48        14.19 o
  -2  -4  -8        639.97        680.87        24.07 o
   2   4   9         68.87         47.69         7.24 o
  -2  -4  -9         68.87         62.16         5.56 o
  -2  -4  -9         68.87         54.92         8.74 o
  -2  -4 -10        173.04        189.32         9.90 o
   2   4  10        173.04        187.46        13.61 o
  -2  -4 -10        173.04        192.37        15.44 o
   2   4  11       2498.26       2461.59        49.39 o
  -2  -4 -11       2498.26       2508.10        37.35 o
   2   4  12          2.46          2.61         5.02 o
  -2  -4 -12          2.46          1.78         4.15 o
  -2  -4 -13        599.02        589.77        21.48 o
   2   4  13        599.02        574.12        25.90 o
  -2  -4 -14        153.29        162.74        12.81 o
   2   4  14        153.29        157.21        14.88 o
   2   4  15        217.57        228.53        18.23 o
   2   4  16          9.35         11.89         7.16 o
   2   4  17        432.43        439.53        25.36 o
   2   5 -15        198.86        193.92        21.15 o
  -2  -5  15        198.86        226.42        23.11 o
   2   5 -14         83.60        101.26        15.60 o
  -2  -5  14         83.60        113.98        16.70 o
  -2  -5  13        137.36        145.10        17.57 o
   2   5 -13        137.36        151.83        17.57 o
  -2  -5  12        122.57        123.63        15.38 o
   2   5 -12        122.57        119.14        15.36 o
  -2  -5  11         54.43         55.92        10.85 o
   2   5 -11         54.43         56.06        11.12 o
  -2  -5  10        122.67        131.05        14.30 o
   2   5 -10        122.67        132.44        14.69 o
   2   5  -9        217.85        236.56        18.13 o
  -2  -5   9        217.85        251.57        18.10 o
  -2  -5   8        436.30        433.16        22.19 o
   2   5  -8        436.30        422.56        22.65 o
  -2  -5   7        515.07        508.54        22.95 o
   2   5  -7        515.07        502.49        23.42 o
  -2  -5   6         98.26         79.12         9.99 o
   2   5  -6         98.26        120.90        11.71 o
  -2  -5   5        128.60         99.18        10.31 o
  -2  -5   5        128.60         94.29         4.44 o
   2   5  -5        128.60        131.47        11.56 o
  -2  -5   5        128.60        127.98         4.97 o
  -2  -5   4        536.78        478.51        11.28 o
  -2  -5   4        536.78        519.97        20.47 o
   2   5  -4        536.78        493.41        20.14 o
  -2  -5   3        166.30        221.33        12.98 o
   2   5  -3        166.30        227.46         8.84 o
   2   5  -3        166.30        229.12        13.27 o
   2   5  -2       1227.29       1301.55        28.74 o
   2   5  -2       1227.29       1302.70        21.62 o
  -2  -5   2       1227.29       1274.53        29.51 o
  -2  -5   1        565.58        552.55        18.27 o
   2   5  -1        565.58        583.56        18.24 o
   2   5   0       1006.23       1185.32        23.00 o
  -2  -5   0       1006.23       1149.75        25.17 o
   2   5   0       1006.23       1224.93        24.34 o
   2   5   1         51.58         43.31         4.78 o
  -2  -5  -1         51.58         39.51         5.71 o
   2   5   1         51.58         41.03         5.14 o
   2   5   2       1252.09        879.13        16.76 o
   2   5   2       1252.09        861.51        21.73 o
   2   5   3         90.69         64.58         6.71 o
   2   5   3         90.69         68.50         4.48 o
  -2  -5  -3         90.69         70.47         6.70 o
   2   5   4       1872.69       1861.47        34.36 o
   2   5   4       1872.69       1879.39        19.74 o
  -2  -5  -4       1872.69       1805.04        31.31 o
  -2  -5  -5        664.44        665.84        20.32 o
   2   5   5        664.44        632.56        10.27 o
   2   5   5        664.44        689.24        21.88 o
   2   5   6        463.30        459.71        18.67 o
  -2  -5  -6        463.30        466.77         9.87 o
  -2  -5  -6        463.30        473.43        17.78 o
   2   5   7        141.69        116.73        10.16 o
  -2  -5  -7        141.69        131.52        10.93 o
   2   5   7        141.69        119.33         5.19 o
   2   5   8       1225.15       1239.55        32.76 o
  -2  -5  -8       1225.15       1268.33        19.47 o
  -2  -5  -9        542.66        616.12        24.71 o
   2   5   9        542.66        605.20        23.95 o
  -2  -5  -9        542.66        614.43        15.26 o
  -2  -5 -10       1183.76       1178.52        36.00 o
  -2  -5 -10       1183.76       1197.90        23.38 o
   2   5  10       1183.76       1145.48        33.90 o
   2   5  11         91.22         89.20        10.77 o
  -2  -5 -11         91.22         88.87        12.08 o
  -2  -5 -11         91.22        113.55         8.47 o
   2   5  12        618.18        624.62        27.17 o
  -2  -5 -12        618.18        620.54        19.95 o
  -2  -5 -12        618.18        671.93        31.08 o
  -2  -5 -13        230.60        208.65        12.91 o
  -2  -5 -13        230.60        220.65        19.88 o
   2   5  13        230.60        221.03        17.37 o
  -2  -5 -14        430.37        460.85        29.28 o
  -2  -5 -14        430.37        420.03        19.02 o
   2   5  14        430.37        416.20        23.69 o
   2   5  15         54.08         50.05        10.07 o
  -2  -5 -15         54.08         44.57        12.96 o
   2   5  16        220.80        247.14        19.52 o
  -2  -5 -16        220.80        264.86        25.61 o
   2   5  17          2.32         -4.11         7.13 o
  -2  -5 -17          2.32         -9.62        11.74 o
  -2  -5 -18        368.24        445.58        35.66 o
   2   5  18        368.24        349.47        24.29 o
  -2  -6  14         41.34         24.18        11.14 o
   2   6 -14         41.34         26.94        11.29 o
  -2  -6  13         52.41         38.12        11.49 o
   2   6 -13         52.41         45.31        12.02 o
  -2  -6  12         51.10         58.88        11.96 o
   2   6 -12         51.10         60.64        12.38 o
  -2  -6  11        608.05        579.45        29.64 o
   2   6 -11        608.05        577.60        30.82 o
   2   6 -10        235.25        264.45        20.63 o
  -2  -6  10        235.25        235.16        18.83 o
   2   6  -9         60.71         55.75        10.49 o
  -2  -6   9         60.71         35.24         8.80 o
   2   6  -8        120.00        158.81        15.15 o
  -2  -6   8        120.00        145.49        13.87 o
  -2  -6   7         63.44         80.11        10.41 o
   2   6  -7         63.44         70.44        10.46 o
  -2  -6   6        181.21        139.44        12.99 o
   2   6  -6        181.21        167.16        14.25 o
  -2  -6   6        181.21        149.85         5.95 o
  -2  -6   5        234.08        229.17        15.27 o
   2   6  -5        234.08        266.43        16.82 o
  -2  -6   5        234.08        257.77         9.13 o
  -2  -6   4        114.17         98.82         6.56 o
  -2  -6   4        114.17        116.44        10.93 o
   2   6  -3        621.32        628.19        22.87 o
  -2  -6   3        621.32        621.01        22.02 o
   2   6  -3        621.32        630.49        16.36 o
   2   6  -2        577.25        617.53        21.53 o
   2   6  -2        577.25        607.22        16.87 o
  -2  -6   1        413.16        418.22        17.04 o
   2   6  -1        413.16        445.56        17.26 o
   2   6   0       1304.64       1453.16        28.61 o
  -2  -6   0       1304.64       1397.27        29.34 o
  -2  -6  -1       2005.46       2399.12        37.10 o
   2   6   1       2005.46       2422.05        37.53 o
   2   6   1       2005.46       2454.50        34.94 o
  -2  -6  -3       1620.49       1698.69        30.11 o
   2   6   3       1620.49       1784.09        34.42 o
   2   6   4        855.77        864.75        16.16 o
   2   6   4        855.77        913.54        25.80 o
  -2  -6  -4        855.77        913.10        23.62 o
   2   6   5        146.09        126.98         6.17 o
   2   6   5        146.09        126.11        10.42 o
  -2  -6  -5        146.09        115.45         9.39 o
   2   6   6         22.56         25.50         5.89 o
   2   6   6         22.56         26.76         3.31 o
  -2  -6  -7        850.74        852.29        25.69 o
   2   6   7        850.74        795.41        14.56 o
   2   6   7        850.74        837.96        27.70 o
   2   6   8          1.23          1.36         2.00 o
   2   6   8          1.23         -0.97         4.18 o
   2   6   9       1378.83       1473.23        38.89 o
  -2  -6  -9       1378.83       1563.26        40.15 o
  -2  -6 -10        117.26        121.26        12.94 o
  -2  -6 -10        117.26        113.94         7.75 o
   2   6  10        117.26        104.84        11.61 o
  -2  -6 -11        464.85        483.61        25.08 o
  -2  -6 -11        464.85        446.22        15.78 o
   2   6  11        464.85        456.61        23.28 o
   2   6  12         28.37         27.07         7.61 o
  -2  -6 -12         28.37         29.31         5.71 o
  -2  -6 -12         28.37         13.69         8.11 o
  -2  -6 -13         84.99         90.49        13.99 o
  -2  -6 -13         84.99        112.67         9.77 o
   2   6  13         84.99         95.08        12.31 o
  -2  -6 -14          9.24          3.89         8.71 o
   2   6  14          9.24          9.70         6.82 o
   2   6  15        557.58        569.02        28.94 o
  -2  -6 -15        557.58        635.57        35.72 o
  -2  -6 -16         69.74         68.41        15.49 o
   2   6  16         69.74         69.14        11.92 o
  -2  -6 -17        265.87        308.56        28.65 o
   2   6  17        265.87        297.29        22.73 o
  -2  -6 -18          2.95         -2.18        12.04 o
   2   6  18          2.95          5.83         7.87 o
  -2  -7  14         58.81         46.98        13.23 o
   2   7 -14         58.81         52.07        13.73 o
   2   7 -13        104.35         79.28        15.03 o
  -2  -7  13        104.35        104.26        16.17 o
  -2  -7  12          7.00          9.41         8.44 o
   2   7 -12          7.00          4.13         8.74 o
  -2  -7  11        471.28        459.90        27.13 o
   2   7 -11        471.28        419.58        27.73 o
   2   7 -10         17.03          6.04         7.83 o
  -2  -7  10         17.03          9.91         7.58 o
  -2  -7   9        967.18        892.47        34.46 o
   2   7  -9        967.18        870.82        36.21 o
  -2  -7   8         94.97         84.44        11.47 o
   2   7  -8         94.97         70.09        11.72 o
  -2  -7   7         50.56         69.70        10.20 o
   2   7  -7         50.56         42.39         9.55 o
  -2  -7   6        101.68        113.56         6.90 o
  -2  -7   6        101.68         81.83        10.92 o
   2   7  -6        101.68        107.57        12.74 o
  -2  -7   5        311.45        302.68        11.56 o
  -2  -7   5        311.45        290.38        17.55 o
   2   7  -5        311.45        297.72        18.73 o
  -2  -7   4        276.37        243.07        15.55 o
   2   7  -4        276.37        268.17        17.05 o
  -2  -7   4        276.37        251.56        11.39 o
  -2  -7   3        217.68        240.42        14.82 o
   2   7  -3        217.68        228.22        15.08 o
  -2  -7   2         84.98        193.09        12.58 o
   2   7  -2         84.98        236.35        14.48 o
   2   7  -1        507.43        564.85        20.70 o
  -2  -7   1        507.43        527.92        20.23 o
  -2  -7   0        124.01        104.93         9.68 o
   2   7   0        124.01         98.54         8.97 o
   2   7   0        124.01        109.94         8.75 o
   2   7   1        349.28        345.66        14.68 o
   2   7   1        349.28        347.45        15.44 o
  -2  -7  -1        349.28        337.38        15.43 o
   2   7   2         30.42         38.69         5.49 o
  -2  -7  -2         30.42         53.40         7.03 o
  -2  -7  -3        149.56        217.52        12.53 o
   2   7   3        149.56        214.44        10.44 o
   2   7   4       1002.97       1065.76        29.38 o
  -2  -7  -4       1002.97       1009.84        25.27 o
   2   7   4       1002.97       1029.55        20.30 o
  -2  -7  -5        342.36        330.21        15.72 o
   2   7   5        342.36        357.45        12.15 o
   2   7   5        342.36        327.55        17.02 o
  -2  -7  -6       1011.39        993.74        27.28 o
   2   7   6       1011.39       1023.27        30.48 o
   2   7   6       1011.39        999.05        18.77 o
  -2  -7  -7        484.18        438.89        19.54 o
   2   7   7        484.18        473.53        21.58 o
   2   7   7        484.18        465.28        12.97 o
  -2  -7  -8        892.10        878.69        28.21 o
   2   7   8        892.10        796.52        16.92 o
   2   7   8        892.10        822.06        29.08 o
   2   7   9        507.53        508.19        23.75 o
   2   7   9        507.53        480.22        13.66 o
   2   7  10        122.67        109.38        12.12 o
   2   7  10        122.67        107.42         7.29 o
  -2  -7 -11        220.88        229.04        18.41 o
   2   7  11        220.88        204.95        16.51 o
  -2  -7 -11        220.88        212.35        11.36 o
   2   7  12        991.51        968.09        35.60 o
  -2  -7 -12        991.51        943.07        24.08 o
   2   7  13         33.60         30.27         8.72 o
  -2  -7 -13         33.60         23.44         9.73 o
  -2  -7 -14        414.93        492.29        29.92 o
   2   7  14        414.93        449.02        26.17 o
  -2  -7 -15         99.36        120.25        17.60 o
   2   7  15         99.36         97.14        13.80 o
  -2  -7 -16         21.39         37.95        13.17 o
   2   7  16         21.39         25.93         9.18 o
   2   7  17         25.66         22.40         9.34 o
  -2  -7 -17         25.66         32.05        13.82 o
  -2  -7 -18         31.97         18.75        13.66 o
   2   7  18         31.97         44.97        11.48 o
   2   8 -13         90.17         81.79        15.47 o
  -2  -8  13         90.17         64.37        13.95 o
  -2  -8  12        315.77        295.51        23.48 o
   2   8 -12        315.77        292.87        24.98 o
  -2  -8  11         40.93         44.95        10.97 o
   2   8 -11         40.93         34.39        11.33 o
   2   8 -10        246.99        239.44        21.42 o
  -2  -8  10        246.99        229.43        19.46 o
  -2  -8   9        100.72         99.92        13.33 o
   2   8  -9        100.72         81.96        13.44 o
   2   8  -8        348.57        327.42        22.89 o
  -2  -8   8        348.57        348.12        21.69 o
  -2  -8   7        407.24        391.08        22.06 o
   2   8  -7        407.24        391.84        23.95 o
   2   8  -6        823.24        791.10        32.09 o
  -2  -8   6        823.24        773.74        19.22 o
  -2  -8   6        823.24        747.46        29.33 o
  -2  -8   5         64.23         69.65        10.34 o
   2   8  -5         64.23         92.23        11.86 o
  -2  -8   5         64.23         83.87         7.59 o
  -2  -8   4       2618.98       2581.07        39.12 o
  -2  -8   4       2618.98       2540.78        49.41 o
   2   8  -4       2618.98       2506.64        52.12 o
  -2  -8   3       1484.57       1458.14        30.50 o
  -2  -8   3       1484.57       1462.47        36.35 o
   2   8  -3       1484.57       1437.24        38.07 o
  -2  -8   2       1364.22       1372.56        33.43 o
   2   8  -2       1364.22       1494.84        37.27 o
   2   8  -1        661.12        682.25        21.86 o
   2   8  -1        661.12        755.35        25.64 o
  -2  -8   1        661.12        720.64        24.78 o
   2   8   0        176.35        180.61        12.49 o
   2   8   0        176.35        203.93        12.66 o
  -2  -8   0        176.35        193.84        13.17 o
  -2  -8  -1        549.16        540.54        20.25 o
   2   8   1        549.16        511.35        19.93 o
   2   8   2        573.79        577.53        21.60 o
  -2  -8  -2        573.79        564.21        20.30 o
   2   8   2        573.79        602.25        19.77 o
   2   8   3         89.67         85.78         7.82 o
   2   8   3         89.67         76.74         8.82 o
  -2  -8  -3         89.67         73.17         8.42 o
   2   8   4        542.71        484.65        21.05 o
   2   8   4        542.71        477.56        15.75 o
  -2  -8  -4        542.71        457.24        18.68 o
  -2  -8  -5        661.29        614.57        21.23 o
   2   8   5        661.29        613.74        24.38 o
   2   8   6        406.64        424.49        14.24 o
   2   8   6        406.64        429.12        21.14 o
  -2  -8  -6        406.64        417.15        18.81 o
   2   8   7         11.40         12.07         3.41 o
  -2  -8  -7         11.40          2.77         5.58 o
   2   8   7         11.40         16.86         6.18 o
   2   8   8        704.67        712.34        17.98 o
  -2  -8  -8        704.67        696.59        26.09 o
   2   8   8        704.67        723.51        28.89 o
   2   8   9        300.69        300.60        19.52 o
   2   8   9        300.69        267.27        11.07 o
  -2  -8  -9        300.69        303.37        18.42 o
   2   8  10         71.82         61.39         6.05 o
  -2  -8 -10         71.82         84.11        11.11 o
   2   8  10         71.82         74.83        10.93 o
   2   8  11        853.12        895.72        34.90 o
   2   8  11        853.12        824.70        20.97 o
  -2  -8 -12         73.23         86.09        13.45 o
   2   8  12         73.23         76.49        11.79 o
  -2  -8 -13        380.84        441.83        27.89 o
   2   8  13        380.84        363.91        23.93 o
   2   8  14         11.56         14.92         8.08 o
  -2  -8 -14         11.56         20.94        10.68 o
   2   8  15        205.39        215.83        19.74 o
  -2  -8 -15        205.39        250.70        24.15 o
   2   8  16        399.35        361.73        25.57 o
  -2  -8 -16        399.35        482.60        33.79 o
   2   8  17         15.79          7.87         8.28 o
  -2  -8 -17         15.79         17.75        12.69 o
  -2  -9  12          4.34         -8.40         9.06 o
   2   9 -12          4.34          8.98         9.67 o
  -2  -9  11        291.80        287.46        22.64 o
   2   9 -11        291.80        261.37        23.70 o
  -2  -9  10         94.93         95.39        13.96 o
   2   9 -10         94.93         94.99        15.27 o
  -2  -9   9        254.96        253.82        20.01 o
   2   9  -9        254.96        240.83        21.35 o
   2   9  -8        132.53        134.83        16.11 o
  -2  -9   8        132.53        119.33        14.02 o
  -2  -9   7        711.57        687.75        29.55 o
   2   9  -7        711.57        705.25        32.73 o
  -2  -9   6         39.46         38.68         9.10 o
   2   9  -6         39.46         40.38         9.75 o
  -2  -9   5        677.81        670.66        21.07 o
  -2  -9   5        677.81        647.31        27.16 o
   2   9  -5        677.81        666.78        29.82 o
  -2  -9   4        294.25        311.18        18.69 o
  -2  -9   4        294.25        300.65        15.07 o
   2   9  -4        294.25        306.37        20.02 o
  -2  -9   3        126.61        170.59        11.99 o
   2   9  -3        126.61        197.71        15.91 o
  -2  -9   2       1882.50       1792.32        39.95 o
  -2  -9   2       1882.50       1868.05        38.83 o
   2   9  -2       1882.50       1855.07        43.95 o
   2   9  -1       1571.06       1900.37        42.79 o
   2   9  -1       1571.06       1819.42        37.90 o
  -2  -9   0        601.33        749.40        25.30 o
   2   9   0        601.33        760.92        26.45 o
   2   9   0        601.33        758.98        25.19 o
   2   9   1        389.33        404.96        18.59 o
   2   9   1        389.33        355.33        17.94 o
  -2  -9  -1        389.33        360.30        17.67 o
  -2  -9  -2         56.15        177.84        12.95 o
   2   9   2         56.15        100.38        10.36 o
   2   9   3       1006.47       1038.68        27.65 o
   2   9   3       1006.47        952.72        30.02 o
  -2  -9  -3       1006.47        952.49        26.85 o
   2   9   4          9.19         15.61         5.70 o
   2   9   4          9.19         16.45         4.57 o
   2   9   5        538.92        520.50        23.44 o
  -2  -9  -5        538.92        564.68        22.32 o
  -2  -9  -6        751.64        691.86        23.95 o
   2   9   6        751.64        730.41        20.80 o
   2   9   6        751.64        718.49        28.21 o
  -2  -9  -7        442.15        441.57        20.71 o
   2   9   7        442.15        411.46        15.07 o
   2   9   7        442.15        455.36        23.36 o
   2   9   8        617.19        598.72        27.26 o
  -2  -9  -8        617.19        582.23        24.20 o
   2   9   8        617.19        642.56        19.43 o
   2   9   9         23.33         22.54         4.50 o
   2   9   9         23.33         28.46         7.97 o
   2   9  10         20.58         14.95         4.21 o
   2   9  10         20.58         24.91         7.99 o
   2   9  11        180.70        185.05        17.06 o
   2   9  11        180.70        159.55        10.02 o
  -2  -9 -12        130.26        155.12        16.09 o
   2   9  12        130.26        133.75        15.32 o
   2   9  13         11.98          8.43         7.45 o
  -2  -9 -13         11.98         17.70         9.39 o
  -2  -9 -14         31.82         50.33        12.79 o
   2   9  14         31.82         49.11        11.15 o
  -2  -9 -15        136.55        172.19        20.66 o
   2   9  15        136.55        147.36        17.19 o
  -2  -9 -16        271.91        326.24        28.54 o
   2   9  16        271.91        254.82        22.26 o
  -2  -9 -17         21.58         30.71        14.30 o
   2   9  17         21.58         14.45         9.28 o
  -2 -10  11          2.75          6.36         8.46 o
   2  10 -11          2.75          8.51         9.92 o
  -2 -10  10        414.46        403.13        26.21 o
   2  10 -10        414.46        411.10        29.09 o
  -2 -10   9         54.57         49.87        11.08 o
   2  10  -9         54.57         63.85        13.41 o
  -2 -10   8        389.25        352.39        22.94 o
   2  10  -8        389.25        353.56        25.58 o
  -2 -10   7         22.70         37.98         9.43 o
   2  10  -7         22.70         35.35        10.45 o
  -2 -10   6        110.31        126.58        13.78 o
   2  10  -6        110.31        111.45        14.75 o
  -2 -10   5         87.67         71.35        11.04 o
  -2 -10   5         87.67         78.15         9.01 o
   2  10  -5         87.67        101.63        13.81 o
  -2 -10   4         37.97         25.99         7.88 o
   2  10  -4         37.97         45.15         9.93 o
  -2 -10   4         37.97         50.76         7.92 o
   2  10  -3        187.95        214.35        17.33 o
  -2 -10   3        187.95        173.58        14.51 o
  -2 -10   3        187.95        203.85        14.09 o
   2  10  -2        828.56        809.24        31.21 o
  -2 -10   2        828.56        760.80        27.49 o
  -2 -10   2        828.56        776.30        26.84 o
  -2 -10   1        192.15        196.66        14.66 o
  -2 -10   1        192.15        209.86        14.55 o
   2  10  -1        192.15        206.85        16.15 o
   2  10   0       1030.59       1188.70        33.27 o
  -2 -10   0       1030.59       1231.36        33.84 o
   2  10   0       1030.59       1219.09        35.42 o
   2  10   1         74.29         56.83         8.74 o
   2  10   1         74.29         67.98         9.19 o
  -2 -10  -1         74.29         59.44         9.28 o
   2  10   2        479.20        465.71        22.16 o
  -2 -10  -2        479.20        476.35        20.70 o
   2  10   2        479.20        518.84        22.02 o
   2  10   3         66.31         59.83         8.41 o
   2  10   3         66.31         54.48         8.87 o
  -2 -10  -3         66.31         75.20         9.83 o
   2  10   4          4.24          0.45         4.77 o
  -2 -10  -4          4.24          6.53         6.23 o
   2  10   4          4.24          7.50         4.52 o
   2  10   5        179.33        174.19        14.81 o
  -2 -10  -5        179.33        145.25        12.45 o
  -2 -10  -6        228.15        233.27        15.94 o
   2  10   6        228.15        244.25        13.60 o
   2  10   6        228.15        221.00        16.86 o
   2  10   7       1325.41       1276.57        29.14 o
   2  10   7       1325.41       1229.79        39.24 o
  -2 -10  -7       1325.41       1228.79        33.57 o
   2  10   8         50.83         54.41         6.95 o
   2  10   8         50.83         53.29         9.75 o
  -2 -10  -8         50.83         65.39        10.22 o
  -2 -10  -9        349.48        339.22        20.29 o
   2  10   9        349.48        327.07        21.68 o
   2  10   9        349.48        362.41        15.62 o
  -2 -10 -10        959.45        975.40        34.46 o
   2  10  10        959.45        899.61        36.08 o
   2  10  10        959.45        869.09        23.61 o
  -2 -10 -11        271.78        235.52        19.15 o
   2  10  11        271.78        253.06        20.29 o
  -2 -10 -12         55.16         28.03        10.50 o
   2  10  12         55.16         52.80        11.02 o
   2  10  13        237.86        225.00        20.24 o
  -2 -10 -13        237.86        243.36        21.13 o
  -2 -10 -14        134.01        162.28        18.53 o
   2  10  14        134.01        131.21        16.53 o
  -2 -10 -15        235.01        248.48        23.29 o
   2  10  15        235.01        234.15        21.74 o
  -2 -10 -16        105.62        144.42        19.66 o
   2  10  16        105.62        114.17        16.47 o
   2  11 -10        188.17        202.60        22.60 o
  -2 -11  10        188.17        200.41        19.66 o
  -2 -11   9        320.56        333.63        23.73 o
   2  11  -9        320.56        296.43        25.53 o
   2  11  -8        104.09        100.65        16.01 o
  -2 -11   8        104.09        105.28        14.21 o
   2  11  -7        328.01        343.40        25.57 o
  -2 -11   7        328.01        317.36        21.64 o
  -2 -11   6          0.05         14.12         7.56 o
   2  11  -6          0.05          4.30         7.93 o
  -2 -11   5         11.72         -4.17         7.00 o
   2  11  -5         11.72         14.60         8.49 o
  -2 -11   4         32.19         31.85         7.40 o
   2  11  -4         32.19         41.81        10.39 o
  -2 -11   4         32.19         20.67         8.04 o
  -2 -11   3        394.94        490.58        22.53 o
   2  11  -3        394.94        537.36        28.02 o
  -2 -11   2        406.32        386.37        20.74 o
   2  11  -2        406.32        450.25        25.35 o
  -2 -11   2        406.32        453.28        22.16 o
  -2 -11   1        927.90        915.52        31.90 o
   2  11  -1        927.90        926.34        33.91 o
  -2 -11   1        927.90        889.18        29.69 o
  -2 -11   0        292.50        360.41        21.07 o
   2  11   0        292.50        345.13        20.51 o
   2  11   1        573.61        737.23        28.97 o
   2  11   1        573.61        694.27        27.62 o
  -2 -11  -1        573.61        684.93        25.96 o
   2  11   2         50.87         64.99         9.60 o
   2  11   2         50.87         43.35         8.36 o
  -2 -11  -2         50.87         50.74         9.15 o
  -2 -11  -3          3.11         16.04         7.29 o
   2  11   3          3.11          5.98         5.10 o
   2  11   3          3.11          6.18         5.75 o
   2  11   4         66.98         73.38         9.18 o
  -2 -11  -4         66.98         84.50        10.59 o
   2  11   4         66.98         71.85        10.73 o
   2  11   5         83.49         87.95        10.27 o
   2  11   5         83.49         82.30        11.39 o
  -2 -11  -5         83.49         74.27         9.97 o
   2  11   6        455.12        421.54        19.17 o
  -2 -11  -6        455.12        351.61        18.99 o
   2  11   6        455.12        393.57        23.27 o
   2  11   7        595.25        595.86        21.91 o
   2  11   7        595.25        562.47        28.21 o
  -2 -11  -7        595.25        571.37        24.53 o
   2  11   8         39.14         34.00         6.16 o
   2  11   8         39.14         44.00         9.77 o
  -2 -11  -8         39.14         55.88         9.76 o
   2  11   9         32.45         29.65         6.31 o
  -2 -11  -9         32.45         38.67         9.33 o
   2  11   9         32.45         25.61         8.61 o
  -2 -11 -10        139.95        143.35        15.24 o
   2  11  10        139.95        129.88        15.46 o
   2  11  11        729.57        675.81        33.51 o
  -2 -11 -11        729.57        739.69        31.95 o
   2  11  12        222.92        194.07        19.22 o
  -2 -11 -12        222.92        218.26        19.65 o
  -2 -11 -13        523.39        602.32        32.22 o
   2  11  13        523.39        571.64        32.42 o
  -2 -11 -14        531.27        556.97        32.61 o
   2  11  14        531.27        543.36        32.45 o
  -2 -11 -15        104.85        110.27        18.01 o
   2  11  15        104.85         98.81        15.91 o
   2  12  -8         16.33         -2.41         9.41 o
  -2 -12   8         16.33         25.24         9.63 o
  -2 -12   7        135.51        137.38        15.50 o
   2  12  -7        135.51        149.05        18.77 o
   2  12  -6        180.28        186.76        20.08 o
  -2 -12   6        180.28        190.52        17.20 o
  -2 -12   5          0.15          3.14         7.09 o
   2  12  -5          0.15         10.38         8.79 o
  -2 -12   4        233.95        250.47        16.92 o
  -2 -12   4        233.95        219.38        17.56 o
   2  12  -4        233.95        239.10        21.15 o
   2  12  -3          4.52        194.42        18.76 o
   2  12  -2        750.23        744.16        33.19 o
  -2 -12   2        750.23        711.72        28.47 o
  -2 -12   2        750.23        737.00        29.85 o
  -2 -12   1        111.84        113.00        12.95 o
  -2 -12   1        111.84        117.83        12.61 o
   2  12  -1        111.84        107.29        13.68 o
  -2 -12   0        950.24       1026.23        36.45 o
  -2 -12   0        950.24        973.00        31.27 o
  -2 -12  -1         94.56        128.84        13.41 o
  -2 -12  -1         94.56        164.23        16.12 o
   2  12   1         94.56        159.72        15.39 o
   2  12   2        294.83        301.35        20.05 o
  -2 -12  -2        294.83        260.40        17.18 o
   2  12   3        697.90        574.12        27.20 o
   2  12   3        697.90        572.14        24.75 o
  -2 -12  -3        697.90        571.38        24.31 o
   2  12   4        535.60        534.06        24.18 o
   2  12   4        535.60        489.41        25.59 o
  -2 -12  -4        535.60        472.70        22.20 o
  -2 -12  -5          5.39         14.99         7.72 o
   2  12   5          5.39         14.15         7.20 o
   2  12   5          5.39         -2.59         5.59 o
  -2 -12  -6        313.41        277.24        17.33 o
   2  12   6        313.41        333.88        18.55 o
   2  12   6        313.41        303.82        21.70 o
   2  12   7          0.80         14.94         7.83 o
  -2 -12  -7          0.80          1.82         7.01 o
   2  12   7          0.80          1.56         4.67 o
  -2 -12  -8        258.83        219.64        17.15 o
   2  12   8        258.83        243.08        20.26 o
   2  12   8        258.83        243.74        14.55 o
  -2 -12  -9        147.24        157.04        14.49 o
   2  12   9        147.24        121.56        15.42 o
  -2 -12 -10        324.84        324.12        20.93 o
   2  12  10        324.84        318.47        24.10 o
   2  12  11        146.24        113.77        15.85 o
  -2 -12 -11        146.24        148.17        16.14 o
   2  12  12        187.12        159.75        18.58 o
  -2 -12 -12        187.12        169.00        18.08 o
   2  12  13         13.36          8.42         8.95 o
  -2 -12 -13         13.36         12.42        10.04 o
   2  12  14        285.91        317.10        26.22 o
  -2 -12 -14        285.91        304.70        24.91 o
  -2 -13   6         13.34         26.44         9.17 o
   2  13  -6         13.34         15.24        10.81 o
   2  13  -5        216.06        186.83        20.72 o
  -2 -13   5        216.06        194.72        17.21 o
  -2 -13   4         35.65         36.25         9.78 o
   2  13  -4         35.65         69.16        13.66 o
  -2 -13   3        830.82       1195.03        38.28 o
   2  13  -3        830.82       1228.27        45.80 o
  -2 -13   2         14.02         11.17         7.50 o
   2  13  -2         14.02         11.13         8.27 o
  -2 -13   2         14.02         27.06         8.71 o
  -2 -13   1        422.89        482.43        26.31 o
  -2 -13   1        422.89        466.98        23.63 o
   2  13   0         33.86         56.62        11.34 o
  -2 -13   0         33.86         25.41         8.89 o
  -2 -13   0         33.86         49.02         9.47 o
  -2 -13  -1        201.31        251.79        20.35 o
  -2 -13  -1        201.31        233.07        16.32 o
   2  13   1        201.31        260.84        20.31 o
  -2 -13  -2          5.62         12.43         8.43 o
   2  13   2          5.62         10.48         7.06 o
  -2 -13  -3        409.77        357.75        20.23 o
   2  13   3        409.77        397.71        22.76 o
  -2 -13  -4         22.46         16.95         8.18 o
   2  13   4         22.46          8.98         6.87 o
   2  13   4         22.46         22.90         8.32 o
  -2 -13  -5        500.93        420.22        21.95 o
   2  13   5        500.93        484.88        24.81 o
   2  13   5        500.93        408.39        25.07 o
   2  13   6         60.06         55.59         9.50 o
  -2 -13  -6         60.06         57.11        10.51 o
   2  13   6         60.06         46.11        10.45 o
   2  13   7         79.72         88.17        10.80 o
   2  13   7         79.72         72.76        12.51 o
  -2 -13  -7         79.72         80.31        11.48 o
  -2 -13  -8         14.05          7.70         7.93 o
   2  13   8         14.05         13.54         8.23 o
  -2 -13  -9        119.17         68.44        12.27 o
   2  13   9        119.17        102.54        15.22 o
  -2 -13 -10         98.48        135.26        15.80 o
   2  13  10         98.48         87.33        14.72 o
   2  13  11        267.83        266.91        23.76 o
  -2 -13 -11        267.83        273.98        20.56 o
   2  13  12         66.18         80.48        14.98 o
  -2 -13 -12         66.18         88.92        14.10 o
  -2 -13 -13          5.07          7.41         9.92 o
   2  13  13          5.07         19.14        10.53 o
   2  14  -4         81.81        126.20        17.84 o
   2  14  -3        349.50        322.41        25.51 o
  -2 -14   2        287.71        317.13        22.17 o
   2  14  -2        287.71        320.29        25.27 o
   2  14  -1         28.42         67.16        13.10 o
  -2 -14   1         28.42         43.93        10.65 o
   2  14   0        563.04        628.90        33.19 o
  -2 -14   0        563.04        607.75        31.48 o
  -2 -14  -1          0.10         -4.36         7.82 o
   2  14   1          0.10          8.67         7.92 o
   2  14   2        241.00        235.07        19.21 o
  -2 -14  -2        241.00        246.75        21.63 o
   2  14   3         17.50          4.43         6.93 o
  -2 -14  -3         17.50         10.63         8.87 o
   2  14   4         24.95         30.71         9.85 o
  -2 -14  -4         24.95         20.43        10.27 o
   2  14   5          0.10          8.90         7.12 o
   2  14   6        110.93        106.01        12.99 o
   2  14   6        110.93         92.60        14.20 o
   2  14   7         38.93         24.75         9.44 o
   2  14   8        101.49        111.88        15.69 o
   2  14   9        229.31        242.08        22.09 o
   2  14  10          7.75          8.11         8.48 o
   2  14  11         19.71         29.21        10.95 o
  -2 -15   0         35.89         44.24        11.76 o
   2  15   0         35.89         40.88        11.80 o
  -2 -15  -1        152.75        197.31        20.32 o
   2  15   1        152.75        169.46        17.85 o
   2  15   2          1.39         -0.23         6.99 o
  -2 -15  -2          1.39         -6.95         8.99 o
   2  15   3        100.03         77.34        13.44 o
  -2 -15  -3        100.03         81.39        15.08 o
   2  15   4         17.91         30.89        10.28 o
  -2 -15  -4         17.91         19.77        10.78 o
  -2 -15  -5        263.80        245.83        24.32 o
   2  15   5        263.80        276.70        21.47 o
  -3  12   7        249.64        250.71        23.14 o
   3 -12  -7        249.64        223.53        25.53 o
  -3  12   6         42.26         35.63        11.33 o
   3 -12  -6         42.26          0.54        10.96 o
  -3  12   5         72.91         84.80        14.22 o
   3 -12  -5         72.91         59.45        16.19 o
  -3  12   4        357.05        317.31        24.44 o
   3 -12  -4        357.05        338.66        29.76 o
   3 -12  -3          1.51         -8.64        11.52 o
  -3  12   3          1.51          1.51         7.70 o
   3 -12  -2         97.79         95.15        17.87 o
  -3  12   2         97.79         87.16        14.78 o
   3 -12  -1         32.00         16.97        12.21 o
  -3  12   1         32.00         35.83        11.31 o
  -3  12   0        233.95        235.71        22.94 o
   3 -12   0        233.95        224.96        24.31 o
  -3  12  -1        213.14        249.74        23.98 o
   3 -12   1        213.14        237.09        25.04 o
  -3  12  -2        158.90        160.12        20.36 o
   3 -12   2        158.90        164.89        21.74 o
  -3  12  -3        207.58        226.67        24.49 o
   3 -12   3        207.58        217.06        23.73 o
   3 -11  -9        112.60        154.02        20.76 o
  -3  11   9        112.60         99.62        14.79 o
   3 -11  -8         35.50         60.04        14.79 o
  -3  11   8         35.50         41.25        11.03 o
  -3  11   7         90.05         79.65        13.87 o
   3 -11  -7         90.05        103.49        17.91 o
  -3  11   6          8.77         10.39         8.43 o
   3 -11  -5        232.39        190.84        22.57 o
  -3  11   5        232.39        182.88        18.32 o
  -3  11   4          9.50         14.26         8.09 o
   3 -11  -4          9.50        -11.04        11.04 o
  -3  11   3        491.71        453.57        28.28 o
   3 -11  -3        491.71        451.90        32.05 o
   3 -11  -2         12.72          1.87         9.84 o
  -3  11   2         12.72          7.22         7.83 o
  -3  11   1        135.78        122.15        16.23 o
   3 -11  -1        135.78        119.41        18.24 o
   3 -11   0          1.03         23.55        11.67 o
  -3  11   0          1.03         12.85         8.84 o
  -3  11  -1        523.69        499.30        31.57 o
   3 -11   1        523.69        536.74        34.15 o
  -3  11  -2         15.48        149.05        19.05 o
   3 -11   2         15.48        163.61        20.90 o
  -3  11  -3        748.37        853.34        43.60 o
   3 -11   3        748.37        817.83        41.26 o
  -3  11  -4        106.86        138.12        18.70 o
   3 -11   4        106.86        149.44        19.04 o
  -3  11  -5        775.52        732.09        38.91 o
   3 -11   5        775.52        719.73        37.20 o
  -3  11  -6         17.58         29.39        11.30 o
   3 -11   6         17.58         43.22        13.84 o
  -3  10  11          6.65         10.44         7.90 o
   3 -10 -11          6.65         13.18        10.48 o
  -3  10  10         39.49         37.32        10.41 o
   3 -10 -10         39.49         68.59        14.60 o
   3 -10  -9          7.20         24.53        11.24 o
  -3  10   9          7.20          1.57         6.68 o
  -3  10   8        532.02        483.21        28.33 o
   3 -10  -8        532.02        532.87        33.59 o
   3 -10  -7          5.02         25.81        11.16 o
  -3  10   7          5.02         13.76         7.97 o
  -3  10   6        340.91        301.16        23.08 o
   3 -10  -6        340.91        332.03        26.95 o
  -3  10   5          5.76          0.68         6.33 o
   3 -10  -4        290.31        251.52        23.85 o
  -3  10   4        290.31        229.66        19.06 o
  -3  10   3        154.22        139.66        15.75 o
   3 -10  -3        154.22        108.02        16.98 o
   3 -10  -2        708.82        652.36        36.23 o
  -3  10   2        708.82        626.20        31.59 o
   3 -10  -1         45.91         29.27        11.60 o
  -3  10   1         45.91         45.18        10.72 o
  -3  10   0        702.23        691.46        34.08 o
   3 -10   0        702.23        618.11        34.77 o
  -3  10  -1        190.09        211.44        20.25 o
   3 -10   1        190.09        182.44        20.41 o
  -3  10  -2       1028.72       1024.66        43.85 o
   3 -10   2       1028.72       1000.93        44.05 o
  -3  10  -3         87.43        124.94        17.01 o
   3 -10   3         87.43        122.28        17.35 o
  -3  10  -4        233.98        211.77        20.50 o
   3 -10   4        233.98        236.43        21.85 o
   3 -10   5        127.89        124.01        16.71 o
  -3  10  -5        127.89        101.03        15.22 o
  -3  10  -6        292.52        263.31        22.94 o
   3 -10   6        292.52        304.28        25.21 o
   3 -10   7        407.40        421.51        29.43 o
  -3  10  -7        407.40        411.42        28.80 o
  -3  10  -8         79.71         88.26        15.87 o
   3 -10   8         79.71         78.32        14.68 o
  -3   9  12          2.79         17.02         8.34 o
   3  -9 -12          2.79         12.11         9.79 o
   3  -9 -11        387.01        441.83        29.90 o
  -3   9  11        387.01        361.75        24.33 o
   3  -9 -10          1.26         14.78         9.59 o
  -3   9  10          1.26          0.88         6.34 o
  -3   9   9        313.06        280.59        20.98 o
   3  -9  -9        313.06        320.90        25.38 o
  -3   9   8         67.17         61.07        11.23 o
   3  -9  -8         67.17         84.36        14.62 o
  -3   9   7         84.71         74.26        11.89 o
   3  -9  -7         84.71        112.41        16.10 o
  -3   9   6         57.22         54.21        11.18 o
   3  -9  -6         57.22         65.24        13.26 o
  -3   9   5        280.62        269.95        19.98 o
   3  -9  -5        280.62        272.08        23.36 o
  -3   9   4          4.20          9.92         6.44 o
  -3   9   3        232.36        213.57        17.87 o
   3  -9  -3        232.36        214.75        21.08 o
   3  -9  -2          0.77         14.20         9.66 o
  -3   9   2          0.77          4.42         6.19 o
  -3   9   1        535.68        530.18        28.09 o
   3  -9  -1        535.68        522.71        30.90 o
  -3   9   0        210.08        189.37        17.68 o
   3  -9   0        210.08        155.01        18.10 o
  -3   9  -1        711.27        752.18        34.57 o
   3  -9   1        711.27        715.88        35.58 o
  -3   9  -2        526.14        632.30        33.51 o
   3  -9   2        526.14        545.39        31.60 o
  -3   9  -3        353.12        338.17        24.17 o
   3  -9   3        353.12        325.41        24.72 o
  -3   9  -4         23.33         33.82         9.79 o
   3  -9   4         23.33         59.59        12.35 o
  -3   9  -5        204.54        164.91        17.44 o
   3  -9   5        204.54        189.56        18.86 o
  -3   9  -6         42.79         37.58        10.45 o
   3  -9   6         42.79         70.22        13.87 o
  -3   9  -7        343.81        336.49        25.43 o
   3  -9   7        343.81        348.23        25.81 o
   3  -9   8         40.80         41.97        11.64 o
  -3   9  -8         40.80         61.05        13.62 o
  -3   9  -9         77.27         55.53        13.39 o
   3  -9   9         77.27         92.54        14.69 o
   3  -9  10          3.40         -3.35         8.96 o
  -3   9 -10          3.40          0.22         8.82 o
  -3   8  13          7.38          9.27         7.65 o
   3  -8 -13          7.38         16.49         9.46 o
  -3   8  12        301.66        278.99        21.42 o
   3  -8 -12        301.66        318.81        24.48 o
  -3   8  11          0.49         11.54         7.30 o
   3  -8 -11          0.49         33.87        10.69 o
  -3   8  10        108.24         92.63        12.66 o
   3  -8 -10        108.24        136.90        16.72 o
  -3   8   9        263.54        237.25        18.78 o
   3  -8  -9        263.54        297.66        23.29 o
  -3   8   8        808.42        768.13        32.26 o
   3  -8  -8        808.42        830.18        37.29 o
   3  -8  -7         56.74         76.95        13.29 o
  -3   8   7         56.74         57.53        10.30 o
  -3   8   6        231.55        215.83        17.77 o
   3  -8  -6        231.55        241.90        20.88 o
   3  -8  -5        104.55        111.64        15.19 o
  -3   8   5        104.55        101.37        12.66 o
   3  -8  -4       1118.67       1082.74        42.03 o
  -3   8   4       1118.67        982.58        33.67 o
  -3   8   3          0.27         -1.41         5.42 o
  -3   8   2        652.23        639.52        28.63 o
   3  -8  -2        652.23        657.25        32.75 o
  -3   8   1         35.52         34.85         8.56 o
   3  -8  -1         35.52         34.74        10.58 o
  -3   8   0        322.88        365.66        22.48 o
   3  -8   0        322.88        328.27        23.56 o
  -3   8  -1        138.42        134.93        14.78 o
   3  -8   1        138.42        131.44        16.06 o
  -3   8  -2         97.96        110.86        14.48 o
   3  -8   2         97.96        130.43        16.20 o
  -3   8  -3         96.15        107.29        13.47 o
   3  -8   3         96.15        109.13        15.06 o
  -3   8  -4         33.12         28.04         8.52 o
   3  -8   4         33.12         38.49        10.44 o
  -3   8  -5         17.03         82.64        12.16 o
   3  -8   5         17.03        152.98        16.72 o
   3  -8   6        693.02        681.85        33.33 o
  -3   8  -6        693.02        652.72        32.18 o
   3  -8   7         43.09         80.80        13.93 o
  -3   8  -7         43.09         54.09        12.08 o
  -3   8  -8        211.22        227.54        21.15 o
   3  -8   8        211.22        199.39        18.84 o
  -3   8  -9         22.05         26.96        10.29 o
   3  -8   9         22.05         38.34        10.78 o
  -3   8 -10         77.08         68.34        13.95 o
   3  -8  10         77.08         56.06        12.24 o
   3  -8  11         31.78         12.72         9.41 o
  -3   8 -11         31.78         38.40        12.24 o
  -3   8 -12        372.46        386.89        29.52 o
  -3   7  14         39.15         30.90         9.98 o
   3  -7 -14         39.15         54.62        11.66 o
  -3   7  13        164.74        179.04        17.68 o
   3  -7 -13        164.74        229.22        20.01 o
   3  -7 -12         61.03         84.08        13.35 o
  -3   7  12         61.03         51.54        10.50 o
  -3   7  11         75.12         64.73        10.99 o
   3  -7 -11         75.12         88.60        13.52 o
  -3   7  10          4.46         -6.28         6.30 o
   3  -7 -10          4.46         12.46         8.19 o
   3  -7  -9         37.05         50.88        11.03 o
  -3   7   9         37.05         31.32         8.21 o
  -3   7   8        766.43        665.35        28.66 o
   3  -7  -8        766.43        781.99        34.36 o
   3  -7  -7        590.39        602.09        30.12 o
  -3   7   7        590.39        588.99        26.96 o
   3  -7  -6          1.06         20.37         8.47 o
  -3   7   6          1.06          2.26         5.22 o
   3  -7  -5        667.16        671.31        31.50 o
  -3   7   5        667.16        672.61        28.98 o
   3  -7  -4        224.82        252.91        20.31 o
  -3   7   4        224.82        221.87        16.14 o
  -3   7   3       1883.44       1833.01        44.62 o
   3  -7  -3       1883.44       1895.66        52.18 o
  -3   7   2         57.34         65.51         9.71 o
   3  -7  -2         57.34         56.93        11.49 o
   3  -7  -1        314.62        315.39        22.09 o
  -3   7   1        314.62        311.19        19.40 o
  -3   7   0         70.86         75.96        10.61 o
   3  -7   0         70.86         66.61        12.00 o
  -3   7  -1        240.93        251.65        18.42 o
   3  -7   1        240.93        247.87        19.88 o
  -3   7  -2        745.58        978.28        35.87 o
   3  -7   2        745.58        890.45        36.41 o
  -3   7  -3       1196.91       1203.69        38.68 o
   3  -7   3       1196.91       1231.63        41.82 o
  -3   7  -4       1304.44       1223.16        39.00 o
   3  -7   4       1304.44       1289.36        41.38 o
   3  -7   5         55.17         73.02        12.34 o
  -3   7  -5         55.17         52.44         9.87 o
   3  -7   6        473.13        476.16        27.38 o
  -3   7  -6        473.13        472.98        26.97 o
  -3   7  -7        285.13        316.03        22.63 o
   3  -7   7        285.13        311.37        22.76 o
  -3   7  -8        125.94        117.07        15.08 o
   3  -7   8        125.94        118.41        14.68 o
  -3   7  -9         93.12        104.77        14.76 o
   3  -7   9         93.12         83.65        12.96 o
   3  -7  10        123.87        109.20        14.46 o
  -3   7 -10        123.87        135.18        16.86 o
   3  -7  11        376.02        317.21        22.43 o
   3  -7  12         96.88         93.35        13.85 o
  -3   7 -13        236.50        196.78        21.17 o
   3  -6 -15         83.75         70.85        13.62 o
  -3   6  15         83.75        115.41        14.95 o
  -3   6  14         22.86         28.06         9.17 o
  -3   6  13         72.47         77.53        11.45 o
   3  -6 -13         72.47         82.54        12.41 o
  -3   6  13         72.47         60.92        11.50 o
  -3   6  12         13.31         22.15         7.36 o
  -3   6  12         13.31          8.06         6.67 o
  -3   6  11          8.06          5.63         6.17 o
  -3   6  11          8.06          3.38         5.34 o
  -3   6  10        426.90        479.37        19.87 o
   3  -6 -10        426.90        457.76        25.46 o
  -3   6   9         20.66         31.44         6.17 o
  -3   6   9         20.66         14.17         6.45 o
   3  -6  -9         20.66         20.20         8.07 o
  -3   6   8        246.45        277.02        12.86 o
  -3   6   8        246.45        228.08        16.83 o
   3  -6  -8        246.45        274.41        19.80 o
  -3   6   7         44.92         52.26         5.67 o
  -3   6   7         44.92         42.43         8.13 o
  -3   6   6        137.75        140.82        13.06 o
   3  -6  -6        137.75        161.54        15.54 o
  -3   6   5        125.06        115.66        12.04 o
   3  -6  -5        125.06        103.32         5.52 o
   3  -6  -4         43.87         21.38         8.54 o
  -3   6   4         43.87         45.89         8.10 o
  -3   6   3        149.55        144.18        12.31 o
   3  -6  -3        149.55        147.58        15.24 o
   3  -6  -2        300.68        266.48        19.40 o
  -3   6   2        300.68        290.30        17.41 o
  -3   6   1         22.83         25.79         6.54 o
   3  -6  -1         22.83         23.25         8.45 o
  -3   6   0        721.39        721.29        27.48 o
   3  -6   0        721.39        675.63        29.65 o
  -3   6  -1         38.51        225.69        16.33 o
   3  -6   1         38.51        190.23        16.85 o
  -3   6  -2        915.57        938.51        33.04 o
   3  -6   2        915.57        932.15        35.10 o
  -3   6  -3       1170.95       1489.78        40.12 o
   3  -6   3       1170.95       1514.39        43.44 o
  -3   6  -4       1712.28       1539.69        22.51 o
  -3   6  -4       1712.28       1492.22        40.22 o
   3  -6   4       1712.28       1554.15        43.43 o
  -3   6  -5         14.75         51.04         9.34 o
   3  -6   5         14.75         94.66        12.88 o
  -3   6  -6       1149.71       1140.12        38.69 o
   3  -6   6       1149.71       1124.50        39.14 o
   3  -6   7        145.36        152.04        11.27 o
  -3   6  -7        145.36        169.49        16.10 o
   3  -6   7        145.36        134.68        14.66 o
   3  -6   8       1242.08       1241.09        32.53 o
  -3   6  -8       1242.08       1242.49        41.97 o
   3  -6   8       1242.08       1137.30        38.24 o
  -3   6  -9         21.30         49.07        10.65 o
   3  -6   9         21.30         22.47         8.86 o
   3  -6   9         21.30         28.66         7.47 o
   3  -6  10        410.28        379.34        21.32 o
  -3   6 -10        410.28        352.80        23.78 o
   3  -6  10        410.28        349.88        22.55 o
   3  -6  11        229.52        205.52        17.25 o
  -3   6 -11        229.52        198.60        19.08 o
   3  -6  11        229.52        178.69        16.84 o
   3  -6  12        354.27        347.56        23.09 o
  -3   6 -12        354.27        320.42        24.41 o
   3  -6  12        354.27        310.98        21.53 o
   3  -6  13         26.14         37.80        10.83 o
  -3   6 -13         26.14         22.41        10.39 o
   3  -6  14         16.48         15.45         9.71 o
  -3   6 -14         16.48         16.09        10.29 o
  -3   5  15         31.58         43.92        11.02 o
   3  -5 -15         31.58         20.96         9.84 o
  -3   5  14         13.38         23.63         8.94 o
   3  -5 -14         13.38          1.50         6.95 o
   3  -5 -13         11.40         32.03         8.57 o
  -3   5  13         11.40         13.43         7.43 o
  -3   5  12         43.62         60.77         9.86 o
  -3   5  12         43.62         45.90         9.75 o
   3  -5 -12         43.62         76.26        11.17 o
   3  -5 -11        326.66        347.49        20.96 o
  -3   5  11        326.66        365.73        19.41 o
  -3   5  10         20.10         14.25         5.71 o
  -3   5  10         20.10         19.70         6.99 o
  -3   5   9        506.65        532.62        19.99 o
   3  -5  -9        506.65        524.61        25.22 o
  -3   5   9        506.65        458.63        22.89 o
  -3   5   8        192.29        182.88        11.18 o
  -3   5   8        192.29        156.21        13.49 o
   3  -5  -8        192.29        185.76        15.61 o
  -3   5   7        365.17        362.27        13.87 o
   3  -5  -7        365.17        359.30        20.88 o
  -3   5   7        365.17        332.24        18.85 o
  -3   5   6        106.28        101.31         6.93 o
  -3   5   6        106.28        109.67        11.08 o
   3  -5  -5        239.00        251.56        17.84 o
  -3   5   5        239.00        213.41         8.33 o
  -3   5   5        239.00        223.70        15.20 o
  -3   5   4        141.79        122.59         5.16 o
   3  -5  -4        141.79        108.13        12.85 o
   3  -5  -3        863.45        902.92        32.38 o
  -3   5   3        863.45        828.96        27.00 o
  -3   5   2        175.69        199.85        13.70 o
   3  -5  -2        175.69        198.36        16.11 o
  -3   5   1        418.33        373.62        18.56 o
   3  -5  -1        418.33        397.69        21.81 o
  -3   5   0         87.08        118.03        11.05 o
   3  -5   0         87.08        109.18        12.58 o
  -3   5  -1        835.80        777.27        27.46 o
   3  -5   1        835.80        779.33        30.44 o
   3  -5   2        804.71        935.90        33.02 o
  -3   5  -2        804.71        996.79        32.71 o
  -3   5  -3        392.37        356.47         9.24 o
  -3   5  -3        392.37        369.47        19.07 o
   3  -5   3        392.37        373.92        20.67 o
  -3   5  -4        690.43        670.89        15.61 o
   3  -5   4        690.43        625.92        27.12 o
  -3   5  -5       1009.62       1065.41        33.95 o
   3  -5   5       1009.62       1037.06        35.71 o
   3  -5   6         16.00         33.13         9.07 o
  -3   5  -6         16.00         26.63         7.56 o
   3  -5   7       1836.95       1782.84        35.55 o
  -3   5  -7       1836.95       1842.54        46.85 o
   3  -5   7       1836.95       1693.59        44.39 o
   3  -5   8         13.76         22.74         6.39 o
   3  -5   8         13.76         14.10         7.53 o
  -3   5  -8         13.76         27.67         8.16 o
   3  -5   9        854.56        843.94        28.77 o
  -3   5  -9        854.56        789.06        31.98 o
   3  -5   9        854.56        768.60        30.97 o
   3  -5  10        126.24        116.55        12.59 o
  -3   5 -10        126.24         92.61        12.94 o
   3  -5  10        126.24        108.79        13.19 o
   3  -5  11        488.12        426.43        23.79 o
  -3   5 -11        488.12        398.41        24.83 o
   3  -5  11        488.12        401.23        23.20 o
   3  -5  12         10.58          5.19         6.86 o
   3  -5  12         10.58         22.51         8.79 o
  -3   5 -12         10.58         29.95         9.75 o
   3  -5  13         60.56         77.75        13.19 o
  -3   5 -13         60.56         67.85        13.08 o
   3  -5  14         13.57         11.87         9.28 o
  -3   5 -14         13.57         11.93         9.59 o
   3  -5  15         73.89         90.17        15.39 o
  -3   5 -15         73.89         55.39        13.43 o
  -3   4  16         11.75         14.17         9.62 o
   3  -4 -16         11.75          9.34         8.96 o
  -3   4  15          2.47         16.76         9.06 o
   3  -4 -15          2.47          3.52         7.31 o
  -3   4  14         74.29         81.70        12.71 o
   3  -4 -14         74.29         70.72        12.76 o
  -3   4  13         21.88         26.46         8.58 o
   3  -4 -13         21.88         18.72         8.10 o
   3  -4 -12         82.60        106.06        11.60 o
  -3   4  12         82.60        113.97        12.67 o
  -3   4  11        248.98        279.66        17.65 o
  -3   4  11        248.98        243.85        18.19 o
   3  -4 -11        248.98        280.21        17.56 o
   3  -4 -10        329.47        359.83        19.66 o
  -3   4  10        329.47        374.55        18.99 o
  -3   4   9          4.66         -3.68         4.85 o
  -3   4   9          4.66          7.12         4.93 o
  -3   4   8        456.02        449.19        17.89 o
  -3   4   8        456.02        406.51        20.44 o
   3  -4  -8        456.02        466.70        22.12 o
  -3   4   7        282.54        290.17        13.38 o
  -3   4   7        282.54        260.04        16.08 o
   3  -4  -7        282.54        310.97        18.31 o
  -3   4   6        497.75        477.93        15.34 o
  -3   4   6        497.75        454.14        20.59 o
  -3   4   5        135.99        116.83        10.75 o
  -3   4   5        135.99        131.09         7.48 o
   3  -4  -5        135.99        118.06        12.33 o
  -3   4   4       1469.48       1433.06        20.28 o
   3  -4  -4       1469.48       1459.84        38.36 o
  -3   4   4       1469.48       1391.65        34.45 o
  -3   4   3        642.84        609.42        10.97 o
   3  -4  -3        642.84        645.09        25.84 o
  -3   4   3        642.84        657.29        24.03 o
  -3   4   2       3190.11       2812.72        16.93 o
   3  -4  -2       3190.11       2814.12        18.05 o
  -3   4   1        515.99        479.77        19.55 o
   3  -4  -1        515.99        481.96        22.32 o
  -3   4   0        171.68        168.07        12.03 o
   3  -4   0        171.68        170.08        14.18 o
  -3   4  -1       2847.84       2754.83        47.42 o
   3  -4   1       2847.84       2420.39        49.62 o
   3  -4   2       1629.03       1903.11        42.88 o
  -3   4  -2       1629.03       1779.02        17.93 o
  -3   4  -3       2437.61       2760.40        27.21 o
  -3   4  -3       2437.61       2824.83        48.44 o
   3  -4   3       2437.61       2789.59        52.29 o
  -3   4  -4       1769.49       1611.73        24.71 o
  -3   4  -4       1769.49       1552.59        35.59 o
  -3   4  -5        121.92        186.05        10.11 o
  -3   4  -5        121.92        161.23        13.24 o
  -3   4  -6        312.15        332.93        18.66 o
   3  -4   6        312.15        293.38        18.31 o
  -3   4  -7         99.61        117.15        11.95 o
   3  -4   7         99.61        103.54         9.32 o
   3  -4   7         99.61         99.13        11.50 o
   3  -4   8        110.21        105.98        10.29 o
  -3   4  -8        110.21        112.14        12.11 o
   3  -4   8        110.21         94.96        11.92 o
   3  -4   9        124.34        125.42        11.87 o
  -3   4  -9        124.34        108.75        12.40 o
   3  -4  10         19.27         34.12         8.13 o
  -3   4 -10         19.27         22.20         7.92 o
   3  -4  10         19.27         25.23         8.03 o
   3  -4  11        388.67        336.17        20.96 o
  -3   4 -11        388.67        320.99        21.42 o
   3  -4  11        388.67        319.86        20.03 o
   3  -4  12        268.48        251.65        19.55 o
  -3   4 -12        268.48        253.77        20.06 o
   3  -4  12        268.48        221.27        16.91 o
   3  -4  13          0.41          0.45         7.32 o
  -3   4 -13          0.41         13.40         8.53 o
   3  -4  13          0.41         13.31         8.53 o
   3  -4  14         95.43         93.98        14.72 o
   3  -4  14         95.43         87.27        13.08 o
  -3   4 -14         95.43        100.59        15.11 o
   3  -4  15         28.38         24.40        10.63 o
  -3   4 -15         28.38         26.41        11.00 o
  -3   3  16        106.03        121.59        17.00 o
   3  -3 -16        106.03        104.62        16.14 o
   3  -3 -15         70.25         73.00        13.26 o
  -3   3  15         70.25         95.80        14.65 o
  -3   3  14        158.00        162.34        17.09 o
   3  -3 -14        158.00        132.20        15.39 o
  -3   3  13        191.47        217.61        18.30 o
   3  -3 -13        191.47        193.87        18.11 o
  -3   3  12        541.40        584.20        27.51 o
   3  -3 -12        541.40        540.74        22.03 o
  -3   3  11        141.41        178.50        14.98 o
   3  -3 -11        141.41        166.19        12.84 o
  -3   3  10        320.94        324.17        18.34 o
  -3   3  10        320.94        302.62        19.21 o
   3  -3 -10        320.94        334.92        17.58 o
  -3   3   9        111.58        100.19        11.07 o
  -3   3   9        111.58        121.90        11.13 o
   3  -3  -9        111.58        128.71        11.51 o
  -3   3   8        341.30        382.85        17.33 o
  -3   3   8        341.30        337.03        18.44 o
   3  -3  -8        341.30        372.03        18.52 o
  -3   3   7        584.79        630.77        20.44 o
   3  -3  -7        584.79        616.35        23.55 o
  -3   3   6        907.73        976.59        23.25 o
   3  -3  -6        907.73        960.57        29.20 o
  -3   3   5       1236.44       1224.94        23.41 o
   3  -3  -5       1236.44       1251.50        32.99 o
  -3   3   5       1236.44       1172.67        30.79 o
  -3   3   4        448.11        425.52        12.56 o
   3  -3  -4        448.11        456.03        20.35 o
  -3   3   4        448.11        407.95        17.90 o
   3  -3  -3        381.16        376.29        18.41 o
  -3   3   3        381.16        363.10        10.47 o
  -3   3   3        381.16        367.84        16.75 o
  -3   3   2        993.27        974.75        14.94 o
  -3   3   2        993.27        984.44        26.65 o
   3  -3  -2        993.27       1023.58        29.75 o
   3  -3  -1        172.96        159.39         5.48 o
  -3   3   1        172.96        151.88        10.32 o
  -3   3   1        172.96        149.88         5.57 o
  -3   3   0        239.71        298.63        14.54 o
   3  -3   0        239.71        269.57        16.09 o
  -3   3  -1       2308.82       2455.37        41.24 o
   3  -3   1       2308.82       2364.64        44.51 o
   3  -3   2       2714.27       3642.61        55.08 o
  -3   3  -2       2714.27       3754.08        30.02 o
  -3   3  -3       2544.92       2598.47        43.13 o
  -3   3  -3       2544.92       2513.96        27.55 o
   3  -3   3       2544.92       2610.23        48.83 o
  -3   3  -4        679.76        523.47        14.74 o
   3  -3   4        679.76        503.24        22.48 o
  -3   3  -5          9.28          9.85         4.89 o
   3  -3   5          9.28         15.20         6.41 o
  -3   3  -6          2.82          7.74         4.98 o
   3  -3   6          2.82          4.47         5.65 o
   3  -3   7        579.21        569.46        20.00 o
   3  -3   7        579.21        519.42        23.10 o
   3  -3   8          0.35         12.53         5.29 o
  -3   3  -8          0.35          2.72         5.15 o
   3  -3   9        883.79        893.41        28.98 o
  -3   3  -9        883.79        895.72        30.39 o
   3  -3   9        883.79        810.84        29.48 o
  -3   3 -10         26.31         28.43         7.96 o
   3  -3  10         26.31         23.88         7.34 o
   3  -3  10         26.31         21.82         6.95 o
   3  -3  11         67.15         78.98        11.23 o
   3  -3  11         67.15         53.93         9.35 o
  -3   3 -11         67.15         87.62        12.02 o
   3  -3  12          0.67          6.90         6.98 o
   3  -3  12          0.67         12.53         7.80 o
  -3   3 -12          0.67         -4.13         7.01 o
   3  -3  13        232.77        235.23        19.82 o
  -3   3 -13        232.77        234.74        19.25 o
   3  -3  13        232.77        279.11        20.47 o
   3  -3  14         78.51         69.86        11.58 o
   3  -3  14         78.51         70.46        13.04 o
  -3   3 -14         78.51         75.99        12.79 o
   3  -3  15        319.36        307.71        24.90 o
  -3   3 -15        319.36        313.45        23.61 o
  -3   3 -16         61.25         72.90        13.89 o
   3  -3  16         61.25         72.02        14.97 o
  -3   2  16         23.21         32.60        11.62 o
   3  -2 -16         23.21         43.82        11.78 o
  -3   2  15        268.42        339.39        25.43 o
   3  -2 -15        268.42        297.45        23.88 o
  -3   2  14          3.96          4.84         7.72 o
   3  -2 -14          3.96         10.41         7.91 o
  -3   2  13        177.47        185.18        17.59 o
   3  -2 -13        177.47        144.67        15.47 o
  -3   2  12         63.39         71.28        11.32 o
   3  -2 -12         63.39         62.36        10.77 o
   3  -2 -11        223.56        223.01        13.31 o
   3  -2 -11        223.56        219.21        17.39 o
  -3   2  10        128.53        133.59        12.72 o
   3  -2 -10        128.53        109.61         9.98 o
  -3   2   9         71.22         78.29         9.58 o
   3  -2  -9         71.22         63.59         8.30 o
  -3   2   9         71.22         61.66         9.23 o
  -3   2   8        136.54        119.35        11.34 o
  -3   2   8        136.54        124.34        10.75 o
   3  -2  -8        136.54        109.75        10.02 o
  -3   2   7         93.07         87.80         8.45 o
  -3   2   7         93.07         83.53         9.26 o
   3  -2  -7         93.07         87.62         9.17 o
  -3   2   6        571.82        628.43        19.68 o
   3  -2  -6        571.82        626.49        21.58 o
  -3   2   5         90.48         83.66         7.29 o
   3  -2  -5         90.48         80.82         8.88 o
  -3   2   5         90.48         76.79         8.16 o
   3  -2  -4        190.14        189.74        12.35 o
  -3   2   4        190.14        168.57        11.32 o
  -3   2   4        190.14        192.43         9.65 o
   3  -2  -3          8.45          1.58         4.19 o
  -3   2   3          8.45          2.47         3.11 o
  -3   2   3          8.45          3.92         2.98 o
  -3   2   2        901.35        917.43        24.35 o
  -3   2   2        901.35        916.70        17.64 o
   3  -2  -2        901.35        972.22        27.12 o
  -3   2   1         99.88        101.63         8.37 o
  -3   2   1         99.88        104.11         5.84 o
   3  -2  -1         99.88        105.92         9.76 o
  -3   2   0       1853.67       1841.86        32.68 o
   3  -2   0       1853.67       1775.15        35.28 o
  -3   2  -1        269.46        255.17        12.50 o
  -3   2  -1        269.46        267.76         8.50 o
  -3   2  -2       1271.86       1444.03        29.64 o
   3  -2   2       1271.86       1431.05        33.84 o
  -3   2  -2       1271.86       1351.54        19.80 o
  -3   2  -3        537.24        555.25        19.23 o
   3  -2   3        537.24        543.93        21.71 o
  -3   2  -3        537.24        555.29        13.84 o
  -3   2  -4       1041.14       1040.50        25.16 o
   3  -2   4       1041.14       1072.87        29.40 o
  -3   2  -5        291.90        344.10        13.55 o
   3  -2   5        291.90        321.05        16.63 o
  -3   2  -6        647.59        588.81        19.29 o
  -3   2  -6        647.59        615.83        21.39 o
   3  -2   6        647.59        565.38        22.61 o
   3  -2   8        974.09        892.50        26.66 o
  -3   2  -8        974.09        955.53        28.15 o
   3  -2   8        974.09        917.90        29.62 o
  -3   2  -9         74.81         79.65         9.79 o
   3  -2   9         74.81         62.64         9.28 o
   3  -2   9         74.81         69.16         8.99 o
   3  -2  10         45.68         50.00         8.61 o
  -3   2 -10         45.68         44.48         8.60 o
   3  -2  11         60.76         73.84        10.79 o
  -3   2 -11         60.76         57.47         9.63 o
   3  -2  11         60.76         66.07        11.22 o
   3  -2  12        363.32        353.81        22.23 o
   3  -2  12        363.32        385.57        22.92 o
  -3   2 -12        363.32        373.24        21.58 o
   3  -2  13         65.32         74.91        12.38 o
   3  -2  13         65.32         60.16        10.57 o
  -3   2 -13         65.32         53.93        10.40 o
   3  -2  14        171.50        166.66        17.76 o
  -3   2 -14        171.50        175.24        16.67 o
   3  -2  14        171.50        187.82        16.94 o
   3  -2  15         99.91         84.23        14.53 o
  -3   2 -15         99.91        121.97        15.00 o
   3  -2  15         99.91         84.96        11.94 o
   3  -2  16         44.22         44.54        12.68 o
  -3   2 -16         44.22         40.42        11.09 o
   3  -2  17         95.85        107.47        17.75 o
  -3   2 -17         95.85        121.24        16.50 o
  -3   1  16        117.56        107.44        16.93 o
   3  -1 -16        117.56        124.24        16.93 o
  -3   1  15        135.77        175.08        19.46 o
   3  -1 -15        135.77        139.30        16.94 o
  -3   1  14         92.62        119.84        15.74 o
   3  -1 -14         92.62        117.69        15.26 o
  -3   1  13         28.95         28.53         9.24 o
   3  -1 -13         28.95         28.83         9.06 o
  -3   1  12        613.62        697.54        31.16 o
   3  -1 -12        613.62        579.85        28.31 o
  -3   1  11          9.36         14.72         7.18 o
   3  -1 -11          9.36          4.01         5.75 o
  -3   1  10         66.26         82.70        10.76 o
   3  -1 -10         66.26         71.24        10.40 o
   3  -1 -10         66.26         76.41         7.46 o
  -3   1   9        502.52        518.68        22.37 o
   3  -1  -9        502.52        456.42        22.04 o
   3  -1  -9        502.52        516.39        17.14 o
  -3   1   8         21.92         21.99         6.03 o
   3  -1  -8         21.92         14.88         5.01 o
  -3   1   7       1280.75       1366.15        32.30 o
   3  -1  -7       1280.75       1351.39        27.69 o
  -3   1   7       1280.75       1269.28        33.58 o
  -3   1   6         98.53         84.64         8.77 o
  -3   1   6         98.53         88.81         8.51 o
   3  -1  -6         98.53         81.48         7.86 o
  -3   1   5         11.02         16.12         4.57 o
  -3   1   5         11.02          9.22         3.99 o
   3  -1  -5         11.02         19.41         5.07 o
  -3   1   4          3.30          3.73         3.19 o
   3  -1  -4          3.30         14.20         4.77 o
  -3   1   3        170.38        206.11        11.55 o
   3  -1  -3        170.38        214.32        11.86 o
  -3   1   3        170.38        212.75        10.35 o
  -3   1   2        146.16        148.97         8.25 o
   3  -1  -2        146.16        150.63         9.94 o
  -3   1   2        146.16        128.18         8.89 o
  -3   1   1       1617.50       1585.43        29.49 o
  -3   1   1       1617.50       1642.57        24.75 o
  -3   1   0       1235.76       1583.53        28.65 o
   3  -1   0       1235.76       1434.27        30.50 o
  -3   1  -1        380.00        358.25        13.34 o
  -3   1  -1        380.00        331.16        10.37 o
  -3   1  -2       1946.02       2043.27        31.74 o
  -3   1  -2       1946.02       1986.70        25.71 o
   3  -1   2       1946.02       2025.62        36.59 o
  -3   1  -3        225.11        237.30         9.81 o
   3  -1   3        225.11        211.03        12.52 o
  -3   1  -4       2415.99       2504.73        35.78 o
   3  -1   4       2415.99       2484.30        42.13 o
   3  -1   5       1947.64       1894.40        38.07 o
  -3   1  -5       1947.64       1948.10        31.89 o
  -3   1  -5       1947.64       1963.63        32.63 o
  -3   1  -6        218.81        195.08        11.54 o
  -3   1  -6        218.81        204.85        11.57 o
   3  -1   6        218.81        200.77        13.29 o
  -3   1  -7        606.63        593.50        19.54 o
   3  -1   7        606.63        566.50        22.14 o
  -3   1  -8       1059.65       1076.50        27.53 o
   3  -1   8       1059.65       1043.80        30.03 o
   3  -1   9        145.72        116.76        11.07 o
  -3   1  -9        145.72        153.39        11.96 o
   3  -1   9        145.72        146.10        12.11 o
   3  -1  10        507.94        515.54        23.14 o
  -3   1 -10        507.94        525.93        21.80 o
  -3   1 -11        128.87        123.68        12.00 o
   3  -1  11        128.87        134.41        13.63 o
   3  -1  11        128.87        128.64        13.20 o
   3  -1  12        119.60        106.51        12.40 o
   3  -1  12        119.60        129.84        14.10 o
  -3   1 -12        119.60        104.29        11.75 o
   3  -1  13        389.31        393.98        24.43 o
  -3   1 -13        389.31        400.58        21.87 o
   3  -1  13        389.31        410.18        23.25 o
   3  -1  14        186.94        166.78        17.61 o
  -3   1 -14        186.94        178.15        16.01 o
   3  -1  14        186.94        171.28        15.37 o
   3  -1  15        126.88        134.53        17.05 o
  -3   1 -15        126.88        132.44        14.82 o
   3  -1  15        126.88         87.06        11.35 o
   3  -1  16         44.01         55.49        13.25 o
  -3   1 -16         44.01         62.71        11.95 o
   3  -1  17         47.63         57.49        14.32 o
  -3   0  16         14.98         20.49        10.99 o
   3   0 -16         14.98         -5.94         8.54 o
  -3   0  15        221.85        239.67        22.43 o
   3   0 -15        221.85        189.89        19.37 o
  -3   0  14         28.66         43.32        11.32 o
   3   0 -14         28.66         47.38        10.88 o
   3   0 -13         86.89         90.35        13.12 o
  -3   0  13         86.89         97.56        14.06 o
  -3   0  12        165.87        182.84        17.26 o
   3   0 -12        165.87        153.05        15.74 o
  -3   0  11       1321.56       1358.59        41.62 o
   3   0 -11       1321.56       1236.33        39.93 o
   3   0 -10        493.45        447.99        22.85 o
  -3   0  10        493.45        506.85        24.10 o
  -3   0   9         75.32         75.03         9.93 o
   3   0  -9         75.32         61.32         9.23 o
   3   0  -9         75.32         83.69         6.30 o
  -3   0   8        919.60        919.85        29.15 o
   3   0  -8        919.60        853.58        29.06 o
   3   0  -8        919.60        918.27        19.12 o
  -3   0   7        702.22        680.87        23.85 o
   3   0  -7        702.22        707.72        17.20 o
  -3   0   6          2.23         11.37         4.77 o
   3   0  -6          2.23         16.39         4.08 o
  -3   0   6          2.23          7.03         4.15 o
  -3   0   5        999.37       1042.51        26.63 o
  -3   0   5        999.37       1031.69        27.58 o
   3   0  -5        999.37        997.65        20.35 o
  -3   0   4         16.64         11.35         3.86 o
  -3   0   4         16.64          0.98         3.67 o
  -3   0   3       1632.77       1678.78        30.00 o
   3   0  -3       1632.77       1698.68        28.41 o
  -3   0   2       1419.13       1412.26        27.36 o
   3   0  -2       1419.13       1497.93        27.68 o
  -3   0   2       1419.13       1456.77        25.63 o
  -3   0   1       1214.12       1172.28        23.94 o
  -3   0   1       1214.12       1190.73        22.38 o
   3   0  -1       1214.12       1233.96        25.87 o
  -3   0   0        750.25        998.19        21.34 o
  -3   0   0        750.25       1038.22        19.98 o
  -3   0  -1        327.13        301.48        11.75 o
  -3   0  -1        327.13        264.78        10.20 o
   3   0   1        327.13        279.33        12.66 o
  -3   0  -2       1480.15       1506.98        24.23 o
   3   0   2       1480.15       1462.96        29.33 o
  -3   0  -2       1480.15       1498.00        23.67 o
   3   0   3       1367.97       1112.30        26.34 o
  -3   0  -3       1367.97       1198.74        22.34 o
   3   0   4        706.07        642.54        20.74 o
  -3   0  -4        706.07        632.82        17.11 o
  -3   0  -5       1163.94       1149.38        21.68 o
   3   0   5       1163.94       1141.40        28.36 o
  -3   0  -6        304.00        274.16        13.55 o
  -3   0  -6        304.00        311.51        12.51 o
   3   0   6        304.00        268.19        14.48 o
  -3   0  -7        279.53        260.23        11.88 o
  -3   0  -7        279.53        267.84        14.54 o
  -3   0  -8        653.32        674.16        20.01 o
  -3   0  -9        669.73        693.70        21.85 o
   3   0   9        669.73        784.79        29.29 o
   3   0  10        623.31        617.82        24.96 o
   3   0  10        623.31        658.69        26.38 o
  -3   0 -10        623.31        648.91        22.21 o
   3   0  11       1413.38       1505.01        41.50 o
  -3   0 -11       1413.38       1421.58        34.26 o
   3   0  12        912.07        886.74        33.59 o
  -3   0 -12        912.07        925.79        29.33 o
   3   0  12        912.07        912.87        32.52 o
   3   0  13        199.80        207.44        18.08 o
  -3   0 -13        199.80        219.01        15.75 o
   3   0  13        199.80        187.87        15.45 o
   3   0  14        121.58        142.89        16.39 o
  -3   0 -14        121.58        159.86        14.61 o
   3   0  14        121.58        122.57        12.61 o
   3   0  15        243.03        223.18        20.77 o
  -3   0 -15        243.03        227.29        17.84 o
   3   0  15        243.03        226.48        17.31 o
   3   0  16        291.90        311.77        25.38 o
   3   0  16        291.90        278.49        20.00 o
   3   0  17          1.89        -10.41        10.41 o
  -3  -1  16        117.04        142.80        19.19 o
   3   1 -16        117.04        118.22        16.89 o
  -3  -1  15          1.44          1.56         8.51 o
   3   1 -15          1.44         -8.70         8.70 o
   3   1 -14        384.55        356.19        24.92 o
  -3  -1  14        384.55        419.87        28.00 o
  -3  -1  13        412.02        475.01        28.44 o
   3   1 -13        412.02        380.03        24.63 o
  -3  -1  12         83.65         78.30        12.52 o
   3   1 -12         83.65         72.26        11.61 o
  -3  -1  11         15.27          7.47         6.68 o
   3   1 -11         15.27         14.98         7.07 o
  -3  -1  10         14.08         18.12         7.15 o
   3   1 -10         14.08         20.70         7.24 o
  -3  -1   9         29.70         26.31         7.21 o
   3   1  -9         29.70         26.02         7.09 o
  -3  -1   8         34.65         33.55         7.31 o
   3   1  -8         34.65         29.10         2.93 o
   3   1  -8         34.65         19.96         6.01 o
  -3  -1   7         88.96         94.86        10.03 o
   3   1  -7         88.96         86.11         4.94 o
   3   1  -7         88.96         78.98         9.12 o
  -3  -1   6        511.64        525.86        20.98 o
   3   1  -6        511.64        483.37        20.20 o
   3   1  -6        511.64        487.66        11.63 o
  -3  -1   5        229.88        223.42        13.42 o
   3   1  -5        229.88        234.22         8.68 o
   3   1  -5        229.88        210.11        12.65 o
  -3  -1   4        814.69        815.80        23.40 o
   3   1  -4        814.69        793.81        16.19 o
  -3  -1   3        790.95        840.91        22.34 o
   3   1  -3        790.95        771.17        16.54 o
  -3  -1   3        790.95        826.73        22.44 o
  -3  -1   2       3564.77       3688.55        43.75 o
   3   1  -2       3564.77       3656.35        37.53 o
  -3  -1   1       2750.81       3143.14        37.87 o
  -3  -1   1       2750.81       3133.74        38.68 o
  -3  -1   0       3173.40       3045.74        36.18 o
  -3  -1   0       3173.40       3019.95        34.67 o
   3   1   1       4298.22       4934.17        49.04 o
  -3  -1  -1       4298.22       5024.79        41.94 o
   3   1   2        709.68        736.21        19.90 o
  -3  -1  -2        709.68        758.64        17.60 o
  -3  -1  -3        865.38        727.42        14.10 o
   3   1   3        865.38        778.22        21.15 o
  -3  -1  -3        865.38        774.54        18.72 o
  -3  -1  -4       1055.67       1131.93        23.76 o
  -3  -1  -4       1055.67       1136.85        18.42 o
   3   1   4       1055.67       1119.58        25.85 o
  -3  -1  -5          2.09         16.74         4.66 o
  -3  -1  -5          2.09          4.33         2.43 o
  -3  -1  -6        520.92        500.93        18.44 o
  -3  -1  -6        520.92        528.16        14.01 o
  -3  -1  -7        335.96        334.75        16.18 o
   3   1   7        335.96        393.19        19.38 o
  -3  -1  -8        614.69        575.29        22.56 o
   3   1   8        614.69        633.37        24.10 o
  -3  -1  -8        614.69        599.69        16.89 o
   3   1   9        669.09        676.20        25.60 o
  -3  -1  -9        669.09        679.79        26.20 o
  -3  -1  -9        669.09        686.30        19.55 o
   3   1  10          1.34          4.20         5.31 o
  -3  -1 -10          1.34         -0.41         3.95 o
  -3  -1 -11        125.92        128.53        10.52 o
   3   1  11        125.92        119.82        12.06 o
  -3  -1 -12        981.82       1044.93        29.45 o
   3   1  12        981.82        886.83        30.41 o
  -3  -1 -13        871.25        908.83        29.03 o
   3   1  13        871.25        743.43        27.62 o
   3   1  14        136.94        158.79        16.83 o
  -3  -1 -14        136.94        140.37        13.10 o
   3   1  14        136.94        139.54        13.85 o
   3   1  15        441.71        453.61        24.58 o
  -3  -1 -15        441.71        493.70        24.03 o
   3   1  16          0.74          5.05         6.62 o
   3   1  17        375.78        337.24        22.52 o
  -3  -2  16          2.65          8.86        10.09 o
   3   2 -16          2.65          6.16         8.84 o
   3   2 -15         85.10         75.00        13.78 o
  -3  -2  15         85.10        107.85        16.72 o
  -3  -2  14         29.67         44.27        11.92 o
   3   2 -14         29.67         32.59        10.28 o
  -3  -2  13        261.76        268.88        22.30 o
   3   2 -13        261.76        261.98        21.12 o
  -3  -2  12        328.68        355.85        23.68 o
   3   2 -12        328.68        324.94        22.35 o
  -3  -2  11         87.98         78.90        11.84 o
   3   2 -11         87.98         77.27        11.56 o
  -3  -2  10        308.20        278.95        19.31 o
   3   2 -10        308.20        277.86        19.03 o
  -3  -2   9        159.58        137.72        13.52 o
   3   2  -9        159.58        151.78        13.86 o
  -3  -2   8        604.85        580.78        24.70 o
   3   2  -8        604.85        567.57        24.58 o
  -3  -2   7        267.35        285.10        16.88 o
   3   2  -7        267.35        275.95        16.65 o
  -3  -2   6        479.54        508.69        21.51 o
   3   2  -6        479.54        517.02        21.14 o
  -3  -2   5        434.52        392.31        18.05 o
   3   2  -5        434.52        357.68         8.26 o
   3   2  -5        434.52        366.92        16.65 o
   3   2  -4        357.14        321.64         8.87 o
  -3  -2   4        357.14        343.78        16.13 o
   3   2  -4        357.14        335.36        15.29 o
   3   2  -3        949.76        851.12        15.51 o
  -3  -2   3        949.76        924.82        24.30 o
   3   2  -3        949.76        893.81        23.35 o
  -3  -2   2          0.62         -2.08         4.51 o
   3   2  -1       1567.35       1668.21        24.33 o
  -3  -2   1       1567.35       1718.77        30.39 o
   3   2   0        651.00        554.78        14.87 o
  -3  -2   0        651.00        581.04        15.46 o
  -3  -2   0        651.00        557.97        16.78 o
   3   2   1        687.90        683.27        17.15 o
  -3  -2  -1        687.90        719.09        18.14 o
  -3  -2  -2       4092.14       4574.41        45.29 o
  -3  -2  -2       4092.14       5127.92        36.79 o
  -3  -2  -3       2731.79       1988.28        20.89 o
  -3  -2  -3       2731.79       2242.20        33.48 o
  -3  -2  -4       2476.25       2692.05        37.99 o
  -3  -2  -4       2476.25       2966.74        23.96 o
   3   2   5       4432.25       4366.31        28.37 o
  -3  -2  -5       4432.25       4463.04        50.77 o
   3   2   6         93.27        108.70         9.71 o
  -3  -2  -6         93.27        101.55         4.87 o
  -3  -2  -6         93.27        103.97         9.35 o
  -3  -2  -7       1143.79       1207.53        30.69 o
  -3  -2  -7       1143.79       1227.08        18.33 o
  -3  -2  -8         46.84         44.45         7.60 o
  -3  -2  -8         46.84         53.35         4.99 o
   3   2   8         46.84         44.44         7.51 o
  -3  -2  -9        498.99        508.18        22.80 o
  -3  -2  -9        498.99        520.57        15.01 o
   3   2   9        498.99        492.91        21.38 o
  -3  -2 -10       1458.39       1493.96        41.01 o
  -3  -2 -10       1458.39       1482.84        27.42 o
   3   2  11          2.34         -1.95         4.47 o
  -3  -2 -11          2.34         10.63         4.80 o
  -3  -2 -12         93.93        113.57         9.87 o
   3   2  12         93.93         94.02        10.68 o
  -3  -2 -13        545.88        560.14        21.49 o
   3   2  13        545.88        509.31        24.63 o
   3   2  14        100.88        107.20        12.69 o
  -3  -2 -14        100.88        104.41        11.04 o
   3   2  15         45.50         44.78         9.56 o
   3   2  16          6.57          6.52         6.89 o
   3   2  17        103.95        104.93        13.82 o
  -3  -3  15          0.02         18.88        10.86 o
   3   3 -15          0.02          0.44         8.08 o
  -3  -3  14         42.68         33.30        11.39 o
   3   3 -14         42.68         33.88        10.65 o
  -3  -3  13          1.16         -3.50         7.96 o
   3   3 -13          1.16         -2.04         7.17 o
  -3  -3  12        176.18        160.70        16.73 o
   3   3 -12        176.18        172.92        17.16 o
  -3  -3  11         88.22         80.87        12.37 o
   3   3 -11         88.22         79.21        12.00 o
   3   3 -10       1053.92        960.93        35.12 o
  -3  -3  10       1053.92       1033.96        36.73 o
  -3  -3   9          8.40         14.25         6.99 o
   3   3  -9          8.40         17.15         6.81 o
  -3  -3   8       1652.38       1638.89        42.08 o
   3   3  -8       1652.38       1576.73        41.09 o
  -3  -3   7         84.44         94.88        10.86 o
   3   3  -7         84.44         92.86        10.41 o
  -3  -3   6       2576.58       2660.70        49.65 o
   3   3  -6       2576.58       2589.82        47.92 o
  -3  -3   5        757.35        780.61        25.97 o
   3   3  -5        757.35        615.86         8.70 o
   3   3  -5        757.35        789.08        25.41 o
  -3  -3   5        757.35        528.75         8.69 o
  -3  -3   4        493.70        491.60        19.85 o
   3   3  -4        493.70        505.74        19.40 o
  -3  -3   3        299.22        306.95        14.84 o
   3   3  -3        299.22        285.99        13.95 o
   3   3  -3        299.22        290.06         8.96 o
   3   3  -2       2767.93       2867.81        40.18 o
  -3  -3   2       2767.93       2889.29        43.64 o
   3   3  -1        167.93        259.42        10.72 o
  -3  -3   1        167.93        272.19        13.30 o
   3   3  -1        167.93        264.21        11.52 o
   3   3   0       1477.91       1389.90        23.54 o
  -3  -3   0       1477.91       1351.92        27.31 o
   3   3   1       1145.53       1336.18        20.35 o
  -3  -3  -1       1145.53       1224.72        24.04 o
  -3  -3  -2        220.94        245.88        11.64 o
   3   3   2        220.94        227.13         7.48 o
   3   3   3        486.91        707.72        10.36 o
   3   3   3        486.91        635.20        10.37 o
   3   3   4       1817.07       1790.11        34.24 o
  -3  -3  -4       1817.07       1706.52        31.14 o
  -3  -3  -5          3.12          3.14         4.01 o
   3   3   5          3.12          7.34         3.85 o
  -3  -3  -6       2778.90       2775.65        43.98 o
   3   3   6       2778.90       2752.05        44.66 o
   3   3   7         58.77         66.68         7.85 o
  -3  -3  -7         58.77         64.29         2.69 o
  -3  -3  -8        851.95        943.72        29.27 o
  -3  -3  -8        851.95        784.61        12.47 o
   3   3   8        851.95        795.42        25.11 o
  -3  -3  -8        851.95        936.89        13.69 o
  -3  -3  -9        283.90        287.44        17.49 o
  -3  -3  -9        283.90        291.16         9.52 o
  -3  -3 -10       1178.76       1211.54        37.02 o
  -3  -3 -10       1178.76       1233.50        22.20 o
  -3  -3 -11        652.05        668.40        29.49 o
  -3  -3 -11        652.05        676.61        18.46 o
   3   3  11        652.05        617.23        25.54 o
  -3  -3 -12        363.79        368.31        23.68 o
   3   3  12        363.79        325.38        19.57 o
  -3  -3 -12        363.79        362.83        15.08 o
  -3  -3 -13          1.19          3.50         4.81 o
   3   3  13          1.19         -0.53         5.24 o
  -3  -3 -14        259.21        278.31        23.56 o
   3   3  14        259.21        242.26        18.27 o
   3   3  15        102.51         96.99        12.79 o
  -3  -3 -15        102.51         86.07        15.90 o
  -3  -3 -16        103.57        111.78        18.48 o
   3   3  16        103.57        103.89        13.58 o
  -3  -3 -17          2.08         -9.88        12.09 o
   3   3  17          2.08         -5.17         7.26 o
  -3  -3 -18         21.00         -2.92        12.66 o
   3   3  18         21.00         18.52         8.89 o
  -3  -4  15        110.71        149.41        19.70 o
   3   4 -15        110.71        113.33        17.05 o
  -3  -4  14         87.69         83.41        15.25 o
   3   4 -14         87.69         97.17        15.19 o
  -3  -4  13        101.27         57.39        12.53 o
   3   4 -13        101.27         81.63        13.57 o
  -3  -4  12         22.82         25.89         9.34 o
   3   4 -12         22.82         18.87         8.62 o
  -3  -4  11        905.81        952.98        37.56 o
   3   4 -11        905.81        862.29        35.46 o
  -3  -4  10          7.98         17.28         7.76 o
   3   4 -10          7.98         12.80         7.13 o
   3   4  -9       1046.61       1028.58        35.61 o
  -3  -4   9       1046.61       1057.79        36.31 o
   3   4  -8         10.87          2.03         5.14 o
  -3  -4   8         10.87         20.48         7.10 o
  -3  -4   7        268.52        230.80        16.50 o
   3   4  -7        268.52        245.62        16.51 o
   3   4  -6         31.12         25.28         6.65 o
  -3  -4   6         31.12         30.78         7.67 o
  -3  -4   5       2052.68       2138.52        43.97 o
   3   4  -5       2052.68       2085.62        42.20 o
   3   4  -4        697.88        734.51        12.54 o
   3   4  -4        697.88        726.23        23.83 o
  -3  -4   4        697.88        740.88        25.03 o
  -3  -4   3       1817.82       1827.51        36.55 o
   3   4  -3       1817.82       1868.20        35.84 o
   3   4  -2        117.41        135.16         6.93 o
  -3  -4   2        117.41        154.57        11.50 o
   3   4  -2        117.41        153.69        10.08 o
  -3  -4   1       1315.58       2010.86        36.15 o
   3   4  -1       1315.58       1803.80        30.85 o
   3   4   0        333.66        331.36        11.78 o
   3   4   0        333.66        352.77        12.76 o
  -3  -4   0        333.66        330.82        14.70 o
   3   4   1       1571.75       1724.32        27.33 o
  -3  -4  -1       1571.75       1748.05        30.98 o
   3   4   2        266.70        294.13         9.26 o
   3   4   2        266.70        280.31        11.80 o
  -3  -4  -2        266.70        292.99        13.56 o
   3   4   3       1871.72       1798.37        30.81 o
   3   4   3       1871.72       1826.18        16.87 o
   3   4   4         16.63         20.35         4.37 o
  -3  -4  -4         16.63         48.19         6.75 o
   3   4   5        544.87        441.42        17.01 o
  -3  -4  -5        544.87        465.38        18.03 o
  -3  -4  -6          8.82         26.22         5.68 o
   3   4   6          8.82         25.02         5.08 o
  -3  -4  -7         52.34         48.30         7.45 o
   3   4   7         52.34         37.93         6.40 o
  -3  -4  -8        594.85        672.17        25.58 o
   3   4   8        594.85        594.14        22.90 o
  -3  -4  -9        927.36        972.04        32.29 o
  -3  -4  -9        927.36        681.01        10.55 o
   3   4   9        927.36        900.18        29.27 o
  -3  -4  -9        927.36        725.47        10.31 o
   3   4  10        493.37        490.82        22.66 o
  -3  -4 -10        493.37        467.14        11.61 o
  -3  -4 -10        493.37        523.84        24.85 o
  -3  -4 -11         38.14         45.27         9.65 o
   3   4  11         38.14         39.36         8.02 o
  -3  -4 -11         38.14         43.84         5.11 o
  -3  -4 -12         81.49         64.72        11.75 o
   3   4  12         81.49         69.08        10.13 o
  -3  -4 -12         81.49         92.32         7.69 o
  -3  -4 -13          2.71         -2.17         7.85 o
   3   4  13          2.71          7.29         6.10 o
  -3  -4 -14        230.45        255.37        22.64 o
   3   4  14        230.45        244.42        18.74 o
  -3  -4 -15        617.90        697.11        37.70 o
   3   4  15        617.90        599.95        29.57 o
  -3  -4 -16        125.34        110.28        18.35 o
   3   4  16        125.34        141.53        15.87 o
   3   4  17        644.96        682.93        33.27 o
  -3  -4 -17        644.96        796.45        44.36 o
  -3  -4 -18        508.67        602.70        40.91 o
   3   4  18        508.67        519.71        30.14 o
  -3  -5  14        224.93        212.39        21.97 o
   3   5 -14        224.93        244.44        23.09 o
  -3  -5  13         35.83         46.42        11.77 o
   3   5 -13         35.83         42.83        11.61 o
  -3  -5  12        171.08        188.46        18.74 o
   3   5 -12        171.08        166.43        17.83 o
  -3  -5  11         27.52         25.45         9.18 o
   3   5 -11         27.52         27.02         9.16 o
  -3  -5  10        332.33        342.56        22.64 o
   3   5 -10        332.33        322.45        22.01 o
  -3  -5   9         91.42         93.61        12.37 o
   3   5  -9         91.42         82.84        11.88 o
  -3  -5   8         13.28         30.33         7.97 o
   3   5  -8         13.28         13.77         6.81 o
  -3  -5   7         16.66         -3.39         6.22 o
   3   5  -7         16.66         17.07         6.69 o
  -3  -5   6        186.33        137.47        13.10 o
   3   5  -6        186.33        151.27        13.21 o
  -3  -5   5        181.91        181.34        14.17 o
   3   5  -5        181.91        183.59        13.66 o
  -3  -5   5        181.91        138.85         4.39 o
  -3  -5   4        196.35        182.30        13.53 o
   3   5  -4        196.35        165.04        12.37 o
   3   5  -4        196.35        179.32         6.86 o
   3   5  -3        287.17        326.96        10.43 o
  -3  -5   3        287.17        335.15        16.74 o
   3   5  -3        287.17        314.47        15.79 o
   3   5  -2         26.00         40.10         4.52 o
  -3  -5   2         26.00         44.80         7.85 o
   3   5  -2         26.00         45.94         6.51 o
  -3  -5   1        255.20        658.71        22.05 o
   3   5  -1        255.20        668.68        20.10 o
   3   5   0        554.88        539.57        16.16 o
  -3  -5   0        554.88        544.50        19.55 o
   3   5   1       1083.30       1340.02        26.57 o
   3   5   1       1083.30       1344.43        24.34 o
   3   5   2        397.14        378.37        14.95 o
  -3  -5  -2        397.14        353.31        15.24 o
   3   5   2        397.14        397.30        11.97 o
   3   5   3        323.30        415.09        16.36 o
   3   5   3        323.30        483.62        11.02 o
  -3  -5  -4        437.03        414.20        16.95 o
   3   5   4        437.03        407.84        16.89 o
   3   5   4        437.03        395.62         7.27 o
   3   5   5        993.74       1032.45        27.71 o
  -3  -5  -5        993.74       1011.27        26.58 o
   3   5   6        662.01        631.16        22.66 o
  -3  -5  -6        662.01        582.00        21.60 o
   3   5   7        589.11        597.87        22.89 o
  -3  -5  -7        589.11        633.45        23.23 o
  -3  -5  -8       1122.22       1233.20        34.05 o
   3   5   8       1122.22       1106.26        32.09 o
  -3  -5  -9         12.02         24.99         7.49 o
   3   5   9         12.02         13.60         5.50 o
  -3  -5 -10        174.97        184.99        15.93 o
   3   5  10        174.97        172.40        14.21 o
   3   5  11          0.51          7.40         5.70 o
  -3  -5 -11          0.51          6.58         7.02 o
   3   5  12         99.20         96.18        11.90 o
  -3  -5 -12         99.20         89.39        13.25 o
  -3  -5 -13        225.49        213.53        19.74 o
   3   5  13        225.49        204.56        17.21 o
   3   5  14        919.65        904.39        35.84 o
  -3  -5 -14        919.65        986.91        42.15 o
  -3  -5 -15        134.36        152.93        19.34 o
   3   5  15        134.36        131.29        15.27 o
  -3  -5 -16        355.45        379.88        30.05 o
   3   5  16        355.45        362.71        24.64 o
   3   5  17          4.65         16.92         9.00 o
  -3  -5 -17          4.65          4.58        11.28 o
  -3  -5 -18         82.95        121.53        21.23 o
   3   5  18         82.95        119.16        16.07 o
  -3  -6  14         10.24         -8.44         9.71 o
   3   6 -14         10.24         11.72         9.99 o
  -3  -6  13        274.61        274.87        23.44 o
   3   6 -13        274.61        261.70        23.45 o
   3   6 -12         51.78         69.34        13.35 o
  -3  -6  12         51.78         38.58        10.90 o
   3   6 -11          2.14         -4.56         7.62 o
  -3  -6  11          2.14         14.07         8.44 o
  -3  -6  10         39.36         40.10        10.02 o
   3   6 -10         39.36         41.67        10.49 o
  -3  -6   9          2.46         18.03         7.83 o
   3   6  -9          2.46          8.32         7.20 o
  -3  -6   8         41.70         62.63        10.44 o
   3   6  -8         41.70         51.09        10.06 o
  -3  -6   7        170.34        147.17        14.44 o
   3   6  -7        170.34        172.78        15.44 o
  -3  -6   6         52.65         41.39         8.98 o
   3   6  -6         52.65         56.76         9.44 o
   3   6  -5        828.81        795.97        28.71 o
  -3  -6   5        828.81        783.36        28.66 o
  -3  -6   4         16.19         29.11         7.40 o
   3   6  -4         16.19         22.70         3.50 o
   3   6  -4         16.19         24.28         6.59 o
   3   6  -3          4.41          8.17         2.90 o
   3   6  -3          4.41         11.60         5.37 o
   3   6  -2          3.98          6.21         2.95 o
   3   6  -2          3.98         13.54         5.08 o
   3   6  -1        687.02        580.63        20.12 o
  -3  -6   1        687.02        542.18        21.06 o
   3   6   0       1700.19       2163.70        34.86 o
  -3  -6   0       1700.19       2125.33        39.74 o
   3   6   1       3825.56       4229.78        50.37 o
   3   6   1       3825.56       4306.01        47.17 o
   3   6   2       1582.23       1429.03        30.55 o
  -3  -6  -2       1582.23       1391.40        29.53 o
  -3  -6  -3        970.51        908.10        25.54 o
   3   6   3        970.51        951.90        25.95 o
   3   6   3        970.51        958.59        17.78 o
  -3  -6  -4         29.55         49.95         7.20 o
   3   6   4         29.55         20.24         5.04 o
   3   6   5       1682.39       1671.11        36.68 o
  -3  -6  -5       1682.39       1726.51        17.88 o
  -3  -6  -5       1682.39       1629.26        35.37 o
   3   6   6          0.85          1.58         3.80 o
  -3  -6  -7       1318.84       1237.10        33.33 o
   3   6   7       1318.84       1262.98        34.28 o
  -3  -6  -8          3.55         30.76         7.31 o
   3   6   8          3.55         12.80         5.50 o
   3   6   9       1507.22       1440.27        39.27 o
  -3  -6  -9       1507.22       1572.78        40.36 o
  -3  -6 -10          0.88         13.79         7.36 o
   3   6  10          0.88         -5.57         5.57 o
  -3  -6 -11        820.79        971.57        36.90 o
   3   6  11        820.79        855.75        32.60 o
  -3  -6 -12         34.04         31.97        10.02 o
   3   6  12         34.04         27.21         8.08 o
   3   6  13        780.72        778.19        33.18 o
  -3  -6 -13        780.72        910.00        39.55 o
  -3  -6 -14          0.39          9.69         9.29 o
  -3  -6 -15        402.60        463.98        31.36 o
   3   6  15        402.60        386.77        25.44 o
   3   6  16         12.32         -6.85         7.84 o
  -3  -6 -16         12.32         -0.10         9.98 o
  -3  -6 -17        148.35        158.03        22.10 o
   3   6  17        148.35        159.45        17.90 o
   3   6  18          2.42          9.24         8.47 o
  -3  -6 -18          2.42          0.58        11.98 o
  -3  -7  13         52.38         47.26        12.30 o
   3   7 -13         52.38         38.21        12.29 o
  -3  -7  12        212.94        192.79        19.83 o
   3   7 -12        212.94        198.33        20.74 o
  -3  -7  11          2.23          8.11         8.14 o
   3   7 -11          2.23         11.01         8.85 o
  -3  -7  10        313.70        290.05        21.89 o
   3   7 -10        313.70        315.18        23.53 o
  -3  -7   9         49.73         53.36        10.72 o
   3   7  -9         49.73         57.62        11.51 o
  -3  -7   8        810.03        816.11        32.98 o
   3   7  -8        810.03        789.90        33.69 o
  -3  -7   7         86.49         56.47        10.54 o
   3   7  -7         86.49         87.32        12.09 o
  -3  -7   6        342.48        340.07        20.64 o
   3   7  -6        342.48        370.33        21.78 o
  -3  -7   5         61.27         58.81         4.97 o
  -3  -7   5         61.27         59.37         9.77 o
   3   7  -5         61.27         76.19        10.55 o
  -3  -7   4        199.87        197.04        15.02 o
   3   7  -4        199.87        196.26        15.05 o
   3   7  -3         10.73         16.09         6.09 o
   3   7  -3         10.73          9.69         3.47 o
   3   7  -2       1951.20       1992.50        41.53 o
   3   7  -2       1951.20       1978.68        31.96 o
  -3  -7   2       1951.20       1926.97        42.44 o
  -3  -7   1       1215.19        947.61        28.62 o
   3   7  -1       1215.19       1162.72        30.30 o
   3   7   0       2440.45       2858.42        44.41 o
   3   7   0       2440.45       2797.27        41.69 o
  -3  -7   0       2440.45       2750.52        46.99 o
   3   7   1       1651.31       1943.69        33.94 o
   3   7   1       1651.31       1998.69        36.61 o
   3   7   2       2844.42       2603.39        43.53 o
   3   7   2       2844.42       2712.80        37.47 o
  -3  -7  -2       2844.42       2642.92        43.86 o
   3   7   3         62.81         49.53         7.15 o
   3   7   3         62.81         63.20         5.93 o
  -3  -7  -3         62.81         43.55         7.79 o
  -3  -7  -4       3049.26       2966.12        47.58 o
   3   7   4       3049.26       3109.99        51.08 o
   3   7   5         88.31         92.45         9.85 o
   3   7   5         88.31         94.14         5.51 o
  -3  -7  -5         88.31        116.85        10.67 o
   3   7   6       2752.97       2820.58        51.79 o
  -3  -7  -6       2752.97       2738.47        48.84 o
  -3  -7  -7         62.23         56.53         3.61 o
   3   7   7         62.23         68.80         9.34 o
  -3  -7  -7         62.23         37.86         8.15 o
   3   7   7         62.23         49.56         2.84 o
  -3  -7  -8       1085.90        989.84        31.97 o
   3   7   8       1085.90       1025.10        33.44 o
   3   7   9          0.15          4.92         5.28 o
  -3  -7 -10       1446.78       1503.55        42.23 o
   3   7  10       1446.78       1419.49        41.88 o
   3   7  11         11.29          9.48         6.36 o
  -3  -7 -11         11.29         33.70         9.27 o
  -3  -7 -12        228.48        285.87        22.10 o
   3   7  12        228.48        229.49        18.71 o
  -3  -7 -13         66.50         70.98        13.65 o
   3   7  13         66.50         49.55        10.59 o
   3   7  14        139.82        157.58        16.82 o
  -3  -7 -14        139.82        171.15        19.90 o
   3   7  15         12.51          5.66         7.38 o
  -3  -7 -15         12.51         29.27        12.47 o
  -3  -7 -16         84.94        103.51        18.58 o
   3   7  16         84.94         69.83        12.92 o
  -3  -7 -17          1.55         -8.77        12.64 o
   3   7  17          1.55         -3.93         7.79 o
  -3  -7 -18         56.05         63.53        17.93 o
   3   7  18         56.05         52.69        12.57 o
  -3  -8  12         48.39         39.43        11.57 o
   3   8 -12         48.39         37.18        12.42 o
  -3  -8  11        391.75        364.03        25.69 o
   3   8 -11        391.75        377.05        27.64 o
  -3  -8  10         29.47         41.75        10.73 o
   3   8 -10         29.47         11.60         9.10 o
  -3  -8   9        750.55        676.83        31.88 o
   3   8  -9        750.55        679.09        33.90 o
  -3  -8   8         23.77         34.73         9.39 o
   3   8  -8         23.77         28.56         9.70 o
  -3  -8   7        318.14        241.79        18.94 o
   3   8  -7        318.14        308.34        21.88 o
  -3  -8   6        154.31        129.79        14.04 o
   3   8  -6        154.31        172.65        16.33 o
  -3  -8   5       1350.43       1303.34        23.65 o
  -3  -8   5       1350.43       1295.95        38.86 o
   3   8  -5       1350.43       1340.71        41.16 o
  -3  -8   4        123.16        137.48         9.12 o
  -3  -8   4        123.16        158.54        14.25 o
   3   8  -4        123.16        140.66        13.95 o
  -3  -8   3        460.53        436.72        21.43 o
   3   8  -3        460.53        470.27        16.21 o
   3   8  -3        460.53        455.56        22.43 o
  -3  -8   1        877.92        847.49        28.50 o
   3   8  -1        877.92        834.06        23.35 o
   3   8  -1        877.92        903.47        28.13 o
   3   8   0        326.50        344.28        15.84 o
  -3  -8   0        326.50        357.65        18.57 o
   3   8   0        326.50        359.98        17.16 o
  -3  -8  -1        814.04        859.79        27.49 o
   3   8   1        814.04        896.23        25.35 o
   3   8   1        814.04        897.83        26.26 o
   3   8   2        661.96        518.95        18.07 o
  -3  -8  -2        661.96        510.44        21.19 o
   3   8   3        664.11        608.72        18.07 o
   3   8   3        664.11        590.98        22.62 o
   3   8   4        182.15        194.91        13.77 o
   3   8   4        182.15        214.56        10.39 o
  -3  -8  -4        182.15        172.38        13.45 o
   3   8   5        628.45        597.65        15.20 o
   3   8   5        628.45        595.45        24.12 o
  -3  -8  -5        628.45        577.75        21.98 o
   3   8   6        349.13        360.16        11.05 o
   3   8   6        349.13        338.71        18.97 o
  -3  -8  -6        349.13        357.64        18.56 o
   3   8   7        290.97        269.22        17.67 o
   3   8   7        290.97        282.70         9.23 o
  -3  -8  -7        290.97        281.98        17.59 o
   3   8   8        313.27        293.52        19.07 o
  -3  -8  -8        313.27        279.86        18.03 o
   3   8   8        313.27        242.57         7.58 o
  -3  -8  -9        929.17        915.64        32.83 o
   3   8   9        929.17        909.60        33.74 o
   3   8  10         35.66         25.21         7.86 o
   3   8  11        220.62        197.39        17.34 o
  -3  -8 -11        220.62        234.38        18.84 o
  -3  -8 -12         95.23        112.09        14.54 o
   3   8  12         95.23         95.04        13.06 o
  -3  -8 -13         98.29        118.66        16.00 o
   3   8  13         98.29         99.45        13.79 o
   3   8  14         44.40         38.97        10.22 o
  -3  -8 -14         44.40         57.78        13.39 o
  -3  -8 -15        453.60        533.31        34.41 o
   3   8  15        453.60        417.02        27.33 o
  -3  -8 -16         13.22         23.69        12.84 o
   3   8  16         13.22         10.76         8.55 o
  -3  -8 -17         54.69         82.00        18.29 o
   3   8  17         54.69         74.07        14.08 o
  -3  -9  11         25.98         27.01        10.49 o
   3   9 -11         25.98         16.61        10.51 o
  -3  -9  10        195.01        209.93        19.85 o
   3   9 -10        195.01        199.74        20.89 o
  -3  -9   9          8.51         23.52         9.11 o
   3   9  -9          8.51         10.08         8.95 o
  -3  -9   8        229.93        200.14        18.07 o
   3   9  -8        229.93        234.28        20.84 o
  -3  -9   7         11.47         -2.35         7.16 o
   3   9  -7         11.47         23.53         9.20 o
  -3  -9   6         21.22         19.75         8.39 o
   3   9  -6         21.22         16.04         8.30 o
  -3  -9   5        904.19        823.21        31.84 o
   3   9  -5        904.19        898.89        35.00 o
  -3  -9   4        509.87        518.22        18.09 o
  -3  -9   4        509.87        521.89        25.05 o
   3   9  -4        509.87        551.23        26.62 o
  -3  -9   3        103.26        112.52        12.39 o
   3   9  -3        103.26        131.60        13.41 o
  -3  -9   2        411.86        405.07        20.54 o
   3   9  -2        411.86        414.21        17.17 o
   3   9  -2        411.86        451.51        22.25 o
  -3  -9   1       1241.77       1201.05        35.33 o
   3   9  -1       1241.77       1089.28        28.65 o
   3   9   0       1530.56       1585.95        37.57 o
   3   9   0       1530.56       1581.61        35.16 o
  -3  -9   0       1530.56       1509.95        37.83 o
   3   9   1        800.52        852.46        26.30 o
   3   9   1        800.52        840.73        26.50 o
  -3  -9  -1        800.52        831.85        28.17 o
   3   9   2        616.22        659.29        22.43 o
   3   9   2        616.22        652.07        24.21 o
  -3  -9  -2        616.22        615.62        24.27 o
   3   9   3         81.90         97.97         8.66 o
   3   9   3         81.90         96.85        10.36 o
   3   9   4        139.11        127.87         9.27 o
   3   9   4        139.11        117.62        11.66 o
  -3  -9  -4        139.11         93.60        10.83 o
  -3  -9  -5         22.85         13.05         7.31 o
   3   9   5         22.85         22.32         4.44 o
  -3  -9  -6        619.45        581.78        23.61 o
   3   9   6        619.45        638.82        17.18 o
   3   9   6        619.45        603.16        26.13 o
  -3  -9  -7         55.25         63.59         9.95 o
   3   9   7         55.25         55.66         9.41 o
   3   9   7         55.25         46.81         4.86 o
   3   9   8         62.05         59.11         9.96 o
  -3  -9  -8         62.05         62.66        10.57 o
   3   9   8         62.05         62.05         5.22 o
   3   9   9         47.92         44.32         9.31 o
  -3  -9  -9         47.92         38.05         9.30 o
  -3  -9 -10        129.47        112.13        13.98 o
   3   9  10        129.47        115.60        13.77 o
  -3  -9 -11        143.77        118.31        15.09 o
   3   9  11        143.77        131.00        15.01 o
  -3  -9 -12        294.89        295.98        22.66 o
   3   9  12        294.89        281.82        21.64 o
  -3  -9 -13         15.72         45.29        11.64 o
   3   9  13         15.72         19.18         8.66 o
  -3  -9 -14        230.54        297.99        24.51 o
   3   9  14        230.54        233.69        21.11 o
  -3  -9 -15          6.40         45.09        13.01 o
   3   9  15          6.40         12.48         8.86 o
  -3  -9 -16        222.15        292.89        27.11 o
   3   9  16        222.15        242.82        22.66 o
  -3  -9 -17          0.11         14.43        12.57 o
   3   9  17          0.11          5.65         8.61 o
  -3 -10  10         11.12         18.54         9.64 o
   3  10 -10         11.12         35.16        12.05 o
  -3 -10   9        118.83        128.78        15.97 o
   3  10  -9        118.83        126.54        17.29 o
  -3 -10   8         51.39         59.27        11.68 o
   3  10  -8         51.39         40.51        11.45 o
  -3 -10   7        208.44        198.90        18.14 o
   3  10  -7        208.44        227.43        20.58 o
  -3 -10   6         11.32         -7.11         7.65 o
   3  10  -6         11.32         16.20         8.50 o
  -3 -10   5         24.94          8.28         7.39 o
   3  10  -5         24.94         23.63         8.88 o
   3  10  -4        329.20        304.92        21.10 o
  -3 -10   4        329.20        296.41        15.09 o
  -3 -10   4        329.20        292.88        19.79 o
  -3 -10   3        114.84        147.86        11.63 o
  -3 -10   3        114.84        136.98        13.91 o
   3  10  -3        114.84        157.68        15.27 o
  -3 -10   2          4.39         25.53         7.83 o
   3  10  -2          4.39         37.43         8.77 o
  -3 -10   1       1444.67       1437.60        40.18 o
   3  10  -1       1444.67       1484.45        40.09 o
   3  10  -1       1444.67       1342.81        33.36 o
   3  10   0        865.51       1109.61        33.51 o
   3  10   0        865.51       1092.19        31.19 o
  -3 -10   0        865.51       1055.89        33.37 o
   3  10   1       1043.88       1023.67        31.15 o
   3  10   1       1043.88        990.12        30.36 o
  -3 -10  -1       1043.88        972.33        31.56 o
   3  10   2          3.18         86.16         9.56 o
   3  10   2          3.18         72.57         9.39 o
  -3 -10  -2          3.18         88.14        11.43 o
   3  10   3        541.08        496.24        22.76 o
  -3 -10  -3        541.08        474.54        22.16 o
  -3 -10  -4         11.98          4.94         6.81 o
   3  10   4         11.98         17.18         5.26 o
   3  10   4         11.98         14.99         6.06 o
  -3 -10  -5        653.81        596.27        24.83 o
   3  10   5        653.81        600.79        26.36 o
   3  10   5        653.81        645.11        20.31 o
   3  10   6        285.92        315.79        14.08 o
   3  10   6        285.92        300.31        19.61 o
  -3 -10  -6        285.92        279.71        18.23 o
   3  10   7       1266.26       1210.50        24.94 o
   3  10   7       1266.26       1253.93        39.96 o
  -3 -10  -7       1266.26       1176.92        34.97 o
  -3 -10  -8        177.56        181.38        15.37 o
   3  10   8        177.56        174.21        16.23 o
  -3 -10  -9        237.23        239.07        18.51 o
   3  10   9        237.23        222.52        18.55 o
  -3 -10 -10        148.42        148.69        15.80 o
   3  10  10        148.42        152.97        16.35 o
  -3 -10 -11        317.46        299.64        21.98 o
   3  10  11        317.46        301.43        22.59 o
   3  10  12        539.31        514.76        29.78 o
  -3 -10 -12        539.31        549.60        30.44 o
  -3 -10 -13        111.34        101.22        16.01 o
   3  10  13        111.34        103.41        15.10 o
   3  10  14          0.86          4.59         7.88 o
   3  10  15        148.88        162.13        19.01 o
  -3 -10 -15        148.88        174.96        21.16 o
  -3 -10 -16         15.63         68.49        15.98 o
   3  10  16         15.63         12.20         9.31 o
  -3 -11   9        212.60        226.55        20.68 o
   3  11  -9        212.60        210.15        22.18 o
  -3 -11   8        177.54        176.82        17.97 o
   3  11  -8        177.54        151.29        18.77 o
  -3 -11   7         71.11         75.91        12.68 o
   3  11  -7         71.11         75.63        14.13 o
  -3 -11   6        201.72        193.44        18.04 o
   3  11  -6        201.72        213.73        20.33 o
   3  11  -5         58.69         71.04        12.84 o
  -3 -11   5         58.69         51.28        10.79 o
  -3 -11   4        574.97        516.17        26.54 o
   3  11  -4        574.97        560.75        29.68 o
  -3 -11   3        231.91        297.23        16.86 o
   3  11  -3        231.91        278.59        20.59 o
  -3 -11   3        231.91        246.04        18.45 o
  -3 -11   2        273.46        250.26        16.27 o
  -3 -11   2        273.46        267.03        18.50 o
   3  11  -2        273.46        273.05        19.74 o
   3  11  -1         30.31         30.32         6.84 o
   3  11  -1         30.31         24.75         8.13 o
  -3 -11   0        101.88         93.42        12.52 o
   3  11   0        101.88        106.26        12.34 o
   3  11   0        101.88         96.35        10.63 o
   3  11   1        141.85        126.89        12.53 o
   3  11   1        141.85        118.88        12.01 o
  -3 -11  -1        141.85        102.43        12.39 o
   3  11   2         99.45        130.49        12.13 o
  -3 -11  -2         99.45        120.27        13.10 o
   3  11   2         99.45        125.85        12.56 o
   3  11   3        197.32        222.32        14.94 o
   3  11   3        197.32        200.26        15.64 o
  -3 -11  -3        197.32        201.12        15.93 o
   3  11   4        490.09        541.60        21.34 o
   3  11   4        490.09        497.20        24.45 o
  -3 -11  -4        490.09        469.60        22.98 o
   3  11   5        248.00        245.33        14.17 o
   3  11   5        248.00        254.47        18.22 o
  -3 -11  -5        248.00        243.86        16.87 o
   3  11   6        138.25        142.18        10.89 o
   3  11   6        138.25        136.02        14.14 o
  -3 -11  -6        138.25        119.05        13.23 o
  -3 -11  -7         20.00         18.88         8.54 o
   3  11   7         20.00         30.00         5.59 o
   3  11   7         20.00         12.75         6.88 o
   3  11   8        264.15        251.32        19.76 o
  -3 -11  -8        264.15        240.68        17.48 o
   3  11   9         47.74         48.87        10.50 o
  -3 -11  -9         47.74         68.36        11.55 o
  -3 -11 -10       1292.81       1305.48        42.79 o
   3  11  10       1292.81       1253.23        44.60 o
   3  11  11        459.69        453.32        28.02 o
  -3 -11 -11        459.69        480.98        27.99 o
   3  11  12        604.53        615.25        33.27 o
  -3 -11 -12        604.53        634.86        32.56 o
  -3 -11 -13        104.70         83.49        15.14 o
   3  11  13        104.70        102.13        15.37 o
  -3 -11 -14        323.83        359.28        27.83 o
   3  11  14        323.83        367.48        27.22 o
  -3 -11 -15         67.85         37.71        14.21 o
   3  11  15         67.85         96.87        16.00 o
  -3 -12   8        152.00        137.29        16.69 o
   3  12  -8        152.00        140.39        19.32 o
  -3 -12   7         85.17        103.47        14.50 o
   3  12  -7         85.17         90.40        15.73 o
  -3 -12   6          1.24          9.55         8.50 o
   3  12  -6          1.24         -2.80         8.63 o
  -3 -12   5        281.77        273.85        20.95 o
   3  12  -5        281.77        281.14        23.10 o
  -3 -12   4        200.34        161.29        16.27 o
   3  12  -4        200.34        204.09        19.48 o
  -3 -12   3         88.31        105.91        13.51 o
   3  12  -3         88.31         97.83        14.08 o
  -3 -12   3         88.31        110.24        11.75 o
  -3 -12   2        164.22        152.95        13.80 o
  -3 -12   2        164.22        125.35        14.13 o
   3  12  -2        164.22        160.26        16.60 o
  -3 -12   1         34.72         52.96        10.08 o
   3  12  -1         34.72         33.27         9.47 o
   3  12   0        248.70        292.21        18.28 o
   3  12   0        248.70        290.25        19.83 o
   3  12   1        730.12        665.69        28.15 o
   3  12   1        730.12        636.87        26.78 o
  -3 -12  -1        730.12        646.13        28.25 o
  -3 -12  -2         12.70        180.55        15.85 o
   3  12   2         12.70        188.90        15.86 o
   3  12   2         12.70        186.40        15.39 o
   3  12   3        145.46        164.38        14.25 o
  -3 -12  -3        145.46        134.36        14.16 o
   3  12   3        145.46        139.34        14.07 o
   3  12   4         72.26         64.12         8.74 o
   3  12   4         72.26         70.03        10.98 o
  -3 -12  -4         72.26         86.95        12.24 o
   3  12   5         35.39         42.14         7.86 o
  -3 -12  -5         35.39         45.08        10.24 o
   3  12   5         35.39         24.92         8.04 o
   3  12   6         43.30         50.10         7.97 o
  -3 -12  -6         43.30         44.20         9.75 o
   3  12   6         43.30         40.62         9.35 o
   3  12   7        318.79        310.66        21.88 o
  -3 -12  -7        318.79        293.08        19.84 o
   3  12   8          1.58          3.78         6.40 o
   3  12   9        414.44        385.06        25.35 o
  -3 -12  -9        414.44        388.10        23.60 o
   3  12  10         13.07          8.67         7.56 o
  -3 -12 -10         13.07         44.91        10.89 o
   3  12  11        673.07        619.27        33.30 o
  -3 -12 -11        673.07        637.79        31.68 o
   3  12  12          0.20         15.91         9.11 o
  -3 -12 -12          0.20         32.02        11.67 o
   3  12  13        123.50        139.24        17.88 o
  -3 -12 -13        123.50        136.15        18.47 o
  -3 -12 -14         23.45         34.91        13.00 o
   3  12  14         23.45         47.23        12.42 o
  -3 -13   6         59.12         62.18        12.33 o
   3  13  -6         59.12         45.28        12.79 o
  -3 -13   5         17.92          2.40         8.21 o
   3  13  -5         17.92         31.75        11.57 o
   3  13  -4        239.28        223.43        21.54 o
  -3 -13   4        239.28        204.79        18.57 o
  -3 -13   3         94.71        107.28        14.12 o
   3  13  -3         94.71        159.15        18.16 o
  -3 -13   2        140.86        144.70        14.32 o
  -3 -13   2        140.86        129.45        14.85 o
   3  13  -2        140.86        154.58        17.26 o
  -3 -13   1        168.76        198.82        16.87 o
  -3 -13   1        168.76        205.57        17.43 o
   3  13  -1        168.76        206.25        18.67 o
  -3 -13   0        121.12         92.64        12.93 o
  -3 -13   0        121.12        130.06        14.00 o
   3  13   0        121.12        101.41        13.49 o
   3  13   1        829.47        785.02        33.04 o
  -3 -13  -1        829.47        690.33        30.43 o
  -3 -13  -2        352.92        300.03        20.48 o
   3  13   2        352.92        352.52        21.98 o
   3  13   2        352.92        344.97        21.41 o
   3  13   3        127.43        152.49        14.36 o
   3  13   3        127.43        148.11        15.05 o
  -3 -13  -3        127.43        115.15        13.97 o
   3  13   4        195.01        164.36        14.21 o
  -3 -13  -4        195.01        152.21        15.47 o
   3  13   4        195.01        158.13        16.05 o
   3  13   5        321.82        246.46        19.78 o
  -3 -13  -5        321.82        256.33        19.08 o
   3  13   6        283.47        266.52        20.92 o
  -3 -13  -6        283.47        257.51        19.23 o
   3  13   7        558.92        481.27        28.14 o
  -3 -13  -7        558.92        484.82        25.12 o
   3  13   8        262.63        257.68        21.54 o
  -3 -13  -8        262.63        219.57        18.42 o
   3  13   9        131.14        148.49        17.26 o
  -3 -13  -9        131.14        107.76        15.02 o
   3  13  10        221.31        218.50        20.84 o
  -3 -13 -10        221.31        216.97        20.37 o
   3  13  11         55.15         53.97        12.53 o
  -3 -13 -11         55.15         71.79        13.13 o
   3  13  12         57.58         42.73        12.07 o
  -3 -13 -12         57.58         81.50        14.50 o
   3  13  13         88.93         73.29        14.75 o
  -3 -13 -13         88.93         88.26        15.75 o
   3  14  -4        286.85        296.59        25.36 o
  -3 -14   4        286.85        245.66        20.60 o
  -3 -14   3         36.48         14.53         9.03 o
   3  14  -3         36.48         41.34        11.97 o
  -3 -14   2        745.04        671.12        31.12 o
   3  14  -2        745.04        730.07        36.09 o
  -3 -14   1        157.85        157.75        16.15 o
   3  14  -1        157.85        153.93        17.41 o
  -3 -14   1        157.85        154.97        16.17 o
  -3 -14   0        676.02        735.44        33.24 o
   3  14   0        676.02        743.66        35.01 o
  -3 -14   0        676.02        714.35        30.92 o
  -3 -14  -1        189.26        198.47        18.92 o
   3  14   1        189.26        232.76        19.92 o
  -3 -14  -1        189.26        191.40        16.69 o
   3  14   2        191.34        271.93        21.07 o
  -3 -14  -2        191.34        198.99        18.25 o
  -3 -14  -3        169.48        135.41        15.41 o
   3  14   3        169.48        173.23        15.66 o
   3  14   3        169.48        159.48        16.18 o
   3  14   4         81.48         86.50        11.90 o
   3  14   4         81.48         75.22        12.18 o
  -3 -14  -4         81.48         75.27        12.76 o
   3  14   5        385.43        339.07        23.71 o
  -3 -14  -5        385.43        317.97        21.65 o
   3  14   6        353.28        327.82        23.93 o
  -3 -14  -6        353.28        321.47        22.00 o
  -3 -14  -7        630.55        558.54        28.31 o
   3  14   7        630.55        567.66        31.78 o
  -3 -14  -8         12.98         16.29         9.57 o
   3  14   8         12.98         21.10         9.39 o
  -3 -14  -9         37.53         17.65         9.83 o
   3  14   9         37.53         34.66        10.90 o
  -3 -14 -10         18.68          0.22         9.52 o
   3  14  10         18.68         22.78        10.09 o
   3  14  11        101.39         96.09        15.94 o
  -3 -14 -11        101.39         71.80        14.69 o
   3  15   0        221.32        238.09        21.88 o
  -3 -15   0        221.32        225.53        20.24 o
  -3 -15  -1         28.65        124.79        16.27 o
   3  15   1         28.65        101.75        15.35 o
  -3 -15  -2        312.00        344.70        25.87 o
   3  15   2        312.00        318.06        22.83 o
  -3 -15  -3        234.52        236.37        22.49 o
   3  15   3        234.52        229.27        19.36 o
   3  15   5         50.21         63.45        12.37 o
   3  15   6         32.18         27.30         9.89 o
   3  15   7        111.54        110.42        15.71 o
   3  15   8        173.93        172.74        19.40 o
  -4  11   6         76.85         60.15        13.20 o
   4 -11  -6         76.85         74.29        17.11 o
  -4  11   5         16.64         18.11        10.11 o
   4 -11  -5         16.64         28.68        13.51 o
  -4  11   4        397.38        360.13        26.94 o
   4 -11  -4        397.38        364.60        31.07 o
  -4  11   3         29.26         33.75        10.41 o
   4 -11  -3         29.26         22.79        13.09 o
  -4  11   2        178.49        144.09        18.09 o
   4 -11  -2        178.49        143.69        21.39 o
  -4  11   1         78.43         71.34        14.18 o
   4 -11  -1         78.43         91.36        18.45 o
  -4  11   0        251.82        219.71        22.14 o
   4 -11   0        251.82        245.99        26.36 o
  -4  11  -1         99.45        109.47        16.85 o
   4 -11   1         99.45        125.86        20.09 o
  -4  11  -2        422.08        533.05        34.06 o
   4 -11   2        422.08        460.42        33.13 o
  -4  11  -3         12.51         12.55        10.17 o
   4 -11   3         12.51         43.04        13.61 o
   4 -10  -8         30.64         36.70        13.90 o
  -4  10   8         30.64         29.81        10.36 o
  -4  10   7        110.38         93.92        14.89 o
   4 -10  -7        110.38         73.27        16.33 o
  -4  10   6        103.15         78.46        13.85 o
   4 -10  -6        103.15        109.58        18.46 o
   4 -10  -5          1.94         -6.75        10.93 o
  -4  10   5          1.94         -7.72         8.75 o
  -4  10   4        378.83        321.18        24.72 o
   4 -10  -4        378.83        365.50        29.75 o
  -4  10   3        259.38        206.71        19.23 o
   4 -10  -3        259.38        248.81        25.19 o
  -4  10   2        290.85        281.53        23.03 o
   4 -10  -2        290.85        272.26        26.24 o
  -4  10   1        152.91        166.12        18.49 o
   4 -10  -1        152.91        162.56        21.27 o
  -4  10   0        156.28        126.62        16.68 o
   4 -10   0        156.28        181.15        22.39 o
  -4  10  -1         66.86         60.15        12.88 o
   4 -10   1         66.86         70.71        15.93 o
   4 -10   2          9.72         30.54        12.34 o
  -4  10  -2          9.72         19.57         9.74 o
  -4  10  -3        189.46        250.89        23.61 o
   4 -10   3        189.46        247.10        23.68 o
  -4  10  -4        119.04        117.37        17.65 o
   4 -10   4        119.04        130.93        19.23 o
  -4  10  -5        536.80        597.68        37.16 o
   4 -10   5        536.80        542.54        35.33 o
  -4  10  -6        126.87        137.68        19.72 o
   4 -10   6        126.87        163.97        21.72 o
  -4   9  10         10.35         14.42         8.65 o
  -4   9   9        198.02        148.86        17.38 o
   4  -9  -9        198.02        186.78        21.80 o
  -4   9   8        147.23        142.24        16.67 o
   4  -9  -8        147.23        105.25        17.44 o
  -4   9   7        317.49        303.61        23.30 o
   4  -9  -7        317.49        311.03        26.84 o
   4  -9  -6         27.98         33.92        12.59 o
  -4   9   6         27.98         23.02         9.10 o
  -4   9   5        244.57        244.78        21.52 o
   4  -9  -5        244.57        255.63        24.34 o
  -4   9   4         37.62         36.27        10.07 o
   4  -9  -4         37.62         54.33        13.78 o
  -4   9   3        662.13        542.30        29.01 o
   4  -9  -3        662.13        662.85        37.16 o
  -4   9   2        117.23        115.93        14.93 o
   4  -9  -2        117.23        135.97        18.83 o
  -4   9   1        203.98        194.37        18.76 o
   4  -9  -1        203.98        200.28        22.15 o
   4  -9   0         34.56         32.92        12.75 o
  -4   9   0         34.56         48.38        11.05 o
  -4   9  -1         68.52         82.16        13.45 o
   4  -9   1         68.52        104.99        17.10 o
  -4   9  -2        527.62        879.10        39.29 o
   4  -9   2        527.62        877.06        41.28 o
  -4   9  -3        202.39        206.66        20.59 o
   4  -9   3        202.39        221.32        21.58 o
  -4   9  -4        564.82        774.19        38.96 o
   4  -9   4        564.82        734.66        38.53 o
  -4   9  -5        339.56        383.52        29.34 o
   4  -9   5        339.56        369.21        28.78 o
  -4   9  -6          8.64         90.32        15.41 o
   4  -9   6          8.64        139.73        19.64 o
  -4   9  -7         54.48         46.30        12.44 o
   4  -9   7         54.48         54.29        14.07 o
  -4   9  -8        192.50        207.05        21.49 o
   4  -9   8        192.50        201.35        21.83 o
   4  -8 -11        314.38        282.43        24.80 o
  -4   8  11        314.38        306.83        23.46 o
   4  -8 -10        701.76        714.75        37.47 o
  -4   8  10        701.76        700.31        34.14 o
  -4   8   9         63.13         72.94        12.49 o
   4  -8  -9         63.13         44.95        12.87 o
  -4   8   8       1057.64        962.06        38.63 o
   4  -8  -8       1057.64       1115.06        45.97 o
  -4   8   7        158.02        147.07        16.11 o
   4  -8  -7        158.02        178.29        20.15 o
   4  -8  -6        301.94        321.86        25.70 o
  -4   8   6        301.94        301.92        22.17 o
   4  -8  -5         60.96         65.34        13.90 o
  -4   8   5         60.96         58.59        11.31 o
  -4   8   4         71.75         60.51        11.40 o
   4  -8  -4         71.75         81.43        14.92 o
  -4   8   3        228.78        231.82        18.78 o
   4  -8  -3        228.78        244.08        22.61 o
  -4   8   2        242.52        247.56        19.40 o
   4  -8  -2        242.52        281.69        24.04 o
  -4   8   1         41.38         48.07        10.11 o
   4  -8  -1         41.38         57.91        13.42 o
  -4   8   0        122.40        122.84        14.64 o
   4  -8   0        122.40        142.98        18.50 o
   4  -8   1          9.79         23.67        10.94 o
  -4   8  -1          9.79         17.35         7.91 o
   4  -8   2          3.15         22.46        10.34 o
  -4   8  -2          3.15          2.72         6.66 o
  -4   8  -3         79.88        133.14        16.12 o
   4  -8   3         79.88        111.79        15.66 o
  -4   8  -4        805.21        909.00        40.44 o
   4  -8   4        805.21        803.59        38.59 o
  -4   8  -5        196.86        186.66        19.56 o
   4  -8   5        196.86        210.85        21.80 o
  -4   8  -6         48.98         62.30        12.55 o
   4  -8   6         48.98         79.27        15.47 o
  -4   8  -7        184.52        161.73        18.16 o
   4  -8   7        184.52        182.39        19.91 o
  -4   8  -8        163.79        133.93        17.01 o
   4  -8   8        163.79        158.63        18.95 o
  -4   8  -9        484.81        418.00        28.14 o
   4  -8   9        484.81        471.65        30.25 o
  -4   8 -10          0.68         -9.17         9.17 o
   4  -7 -12         91.60         95.01        15.06 o
  -4   7  12         91.60         86.43        13.85 o
  -4   7  11        140.11        105.34        14.60 o
   4  -7 -11        140.11        122.45        16.56 o
  -4   7  10          3.54          0.71         6.40 o
   4  -7 -10          3.54         -0.22         8.30 o
   4  -7  -9        352.07        347.07        25.25 o
  -4   7   9        352.07        335.97        22.87 o
   4  -7  -8        205.07        190.13        19.50 o
  -4   7   8        205.07        179.45        17.17 o
  -4   7   7        708.39        665.30        30.86 o
   4  -7  -7        708.39        717.11        35.41 o
  -4   7   6        357.13        344.78        22.57 o
   4  -7  -6        357.13        357.02        25.58 o
  -4   7   5         82.71         83.15        12.01 o
   4  -7  -5         82.71         92.14        14.70 o
  -4   7   4        721.62        748.94        33.55 o
   4  -7  -4        721.62        670.37        33.90 o
  -4   7   3        245.15        233.60        18.16 o
   4  -7  -3        245.15        242.50        21.38 o
   4  -7  -2         12.88          9.44         9.24 o
  -4   7   2         12.88         15.87         6.67 o
   4  -7  -1        155.68        153.31        17.90 o
  -4   7   1        155.68        170.83        15.83 o
   4  -7   0         25.23         36.76        11.27 o
  -4   7   0         25.23         24.76         7.89 o
  -4   7  -1        541.16        546.55        27.73 o
   4  -7   1        541.16        553.12        31.12 o
  -4   7  -2        325.28        299.63        21.19 o
   4  -7   2        325.28        313.70        23.46 o
  -4   7  -3        225.37        289.72        21.45 o
   4  -7   3        225.37        254.68        21.28 o
  -4   7  -4        135.41        168.60        17.60 o
   4  -7   4        135.41        181.75        19.20 o
  -4   7  -5         92.81         83.54        13.05 o
   4  -7   5         92.81        114.08        16.40 o
  -4   7  -6        572.57        580.66        30.34 o
   4  -7   6        572.57        597.07        33.58 o
   4  -7   7         12.24         10.83         9.18 o
  -4   7  -7         12.24         13.82         8.17 o
  -4   7  -8        313.07        291.62        22.32 o
   4  -7   8        313.07        287.79        23.15 o
   4  -7   9         23.08          9.83         9.46 o
  -4   7  -9         23.08         29.85         9.96 o
  -4   7 -10         86.37         80.80        14.42 o
   4  -7  10         86.37         64.25        13.83 o
   4  -7  11         12.17         13.31        10.03 o
  -4   7 -11         12.17         18.19        10.44 o
  -4   6  13         84.87         63.41        12.73 o
   4  -6 -12        224.74        222.04        19.75 o
  -4   6  12        224.74        193.20        18.83 o
  -4   6  11          7.93          3.76         6.77 o
   4  -6 -11          7.93          7.56         8.41 o
   4  -6 -10         84.67         72.15        12.94 o
  -4   6  10         84.67         86.18        12.66 o
   4  -6  -9        113.37        102.43        14.57 o
  -4   6   9        113.37        102.54        13.18 o
   4  -6  -8         13.81          3.10         7.90 o
  -4   6   8         13.81          6.24         6.33 o
  -4   6   7        207.50        191.84        16.64 o
   4  -6  -7        207.50        201.11        18.89 o
   4  -6  -6        211.20        215.93        19.32 o
  -4   6   6        211.20        191.81        16.36 o
   4  -6  -5         24.28         17.49         9.01 o
  -4   6   5         24.28         32.53         8.21 o
  -4   6   4         44.25         47.68         9.28 o
   4  -6  -4         44.25         35.81        10.52 o
  -4   6   3        289.54        268.98        18.88 o
   4  -6  -3        289.54        282.39        21.68 o
  -4   6   2        451.83        403.88        21.64 o
   4  -6  -2        451.83        448.20        26.84 o
  -4   6   1         32.44         38.06         8.21 o
   4  -6  -1         32.44         49.98        11.54 o
  -4   6   0        461.87        439.72        23.28 o
   4  -6   0        461.87        480.96        27.88 o
  -4   6  -1          4.72         56.77         9.75 o
   4  -6   1          4.72         75.61        12.99 o
  -4   6  -2       1581.21       1596.15        44.78 o
   4  -6   2       1581.21       1507.58        45.99 o
  -4   6  -3       1369.60       1677.10        47.13 o
   4  -6   3       1369.60       1602.01        48.64 o
  -4   6  -4       1193.41       1654.45        48.59 o
   4  -6   4       1193.41       1557.23        49.46 o
  -4   6  -5        239.33        217.42        18.28 o
   4  -6   5        239.33        251.49        21.53 o
  -4   6  -6        156.14        150.54        15.36 o
   4  -6   6        156.14        156.86        17.14 o
   4  -6   7         44.96         65.55        12.56 o
  -4   6  -7         44.96         63.78        11.14 o
  -4   6  -8        272.02        258.14        20.18 o
   4  -6   8        272.02        241.35        20.56 o
  -4   6  -9        268.12        253.25        20.91 o
   4  -6   9        268.12        222.82        20.49 o
  -4   6 -10          1.28         14.32         8.85 o
  -4   6 -11         13.59         27.96        10.62 o
   4  -6  11         13.59          6.92         8.76 o
  -4   6 -12        152.58        150.20        18.50 o
   4  -6  12        152.58        110.37        15.89 o
   4  -6  13         63.53         54.51        12.36 o
  -4   6 -13         63.53         52.36        13.34 o
   4  -5 -14         39.23         22.16        10.14 o
  -4   5  12          0.17          8.81         7.52 o
   4  -5 -12          0.17          2.23         7.25 o
  -4   5  11        311.10        347.11        19.22 o
   4  -5 -11        311.10        297.36        20.75 o
  -4   5  11        311.10        301.02        21.83 o
  -4   5  10         37.28         43.28         7.80 o
   4  -5 -10         37.28         32.91         9.69 o
  -4   5  10         37.28         28.47         8.58 o
  -4   5   9        467.49        478.16        19.27 o
   4  -5  -9        467.49        447.79        25.18 o
  -4   5   9        467.49        403.54        23.54 o
  -4   5   8        196.83        206.37        12.02 o
   4  -5  -8        196.83        186.90        17.12 o
  -4   5   8        196.83        195.82        16.47 o
  -4   5   7        249.63        242.42        11.75 o
   4  -5  -7        249.63        256.01        19.54 o
  -4   5   7        249.63        222.35        17.01 o
  -4   5   6          0.87          2.47         3.11 o
   4  -5  -6          0.87         -1.96         7.08 o
  -4   5   6          0.87         -2.44         5.00 o
   4  -5  -5        585.28        595.50        28.73 o
  -4   5   5        585.28        534.78        25.17 o
  -4   5   4       1095.97       1044.43        34.52 o
   4  -5  -4       1095.97       1077.80        38.19 o
  -4   5   3         66.38         69.65        10.39 o
   4  -5  -3         66.38         48.33        10.84 o
   4  -5  -2          1.86         -5.54         7.68 o
  -4   5   2          1.86         -1.19         4.42 o
  -4   5   1        580.42        504.75        22.84 o
   4  -5  -1        580.42        577.66        28.85 o
   4  -5   0         15.75         66.07        11.77 o
  -4   5   0         15.75         38.55         7.85 o
  -4   5  -1        728.49        761.44        28.96 o
   4  -5   1        728.49        743.04        31.62 o
  -4   5  -2        356.62        412.06        21.79 o
   4  -5   2        356.62        333.39        21.70 o
  -4   5  -3        995.06       1075.51        35.69 o
   4  -5   3        995.06       1066.54        38.93 o
  -4   5  -4        555.56        683.86        29.75 o
   4  -5   4        555.56        712.33        32.82 o
  -4   5  -4        555.56        655.62        15.02 o
  -4   5  -5        188.59        176.23        15.70 o
   4  -5   5        188.59        205.35        18.99 o
  -4   5  -5        188.59        191.58         9.83 o
  -4   5  -6          6.23         13.02         6.87 o
   4  -5   6          6.23         51.42        11.12 o
  -4   5  -7        148.24        124.78        10.31 o
  -4   5  -7        148.24        133.54        13.83 o
   4  -5   7        148.24        138.50        15.60 o
  -4   5  -8        435.24        414.51        18.87 o
  -4   5  -8        435.24        469.84        25.57 o
   4  -5   8        435.24        415.63        25.71 o
  -4   5  -9       2145.98       1995.44        43.37 o
   4  -5   9       2145.98       1967.65        54.35 o
  -4   5 -10         17.42          9.83         7.26 o
  -4   5 -10         17.42         33.91        10.15 o
   4  -5  10         17.42         30.37        10.04 o
  -4   5 -11         71.15         51.33        10.65 o
  -4   5 -11         71.15         70.45        12.89 o
   4  -5  11         71.15         81.07        13.54 o
  -4   5 -12        172.51        187.28        19.20 o
   4  -5  12        172.51        143.81        16.71 o
  -4   5 -13        137.10        127.98        17.00 o
   4  -5  13        137.10         87.33        13.73 o
   4  -5  14        238.98        313.91        26.57 o
  -4   5 -14        238.98        252.86        23.15 o
  -4   4  14         17.12         13.97         8.42 o
   4  -4 -14         17.12         -1.64         7.91 o
  -4   4  13         51.33         59.38        10.97 o
   4  -4 -13         51.33         62.15        12.44 o
  -4   4  12        427.90        449.58        23.92 o
  -4   4  11         62.27         66.53        10.11 o
   4  -4 -11         62.27         64.70        10.51 o
  -4   4  11         62.27         51.87        10.59 o
  -4   4  10         69.64         87.59        10.38 o
   4  -4 -10         69.64         79.38        11.31 o
  -4   4  10         69.64         77.67        11.60 o
  -4   4   9        194.33        186.73        13.26 o
  -4   4   9        194.33        155.10        14.93 o
   4  -4  -9        194.33        165.62        15.11 o
  -4   4   8        286.18        291.04        15.01 o
   4  -4  -8        286.18        274.21        18.75 o
  -4   4   8        286.18        239.23        17.50 o
  -4   4   7         51.22         55.19         6.99 o
  -4   4   7         51.22         50.91         8.91 o
   4  -4  -7         51.22         56.49        10.24 o
  -4   4   6        819.12        830.74        21.11 o
   4  -4  -6        819.12        839.86        31.68 o
  -4   4   5         11.94         12.12         5.55 o
  -4   4   5         11.94          6.61         3.49 o
  -4   4   4       1939.35       1896.31        25.58 o
   4  -4  -4       1939.35       1956.54        48.31 o
  -4   4   4       1939.35       1830.61        43.46 o
  -4   4   3          0.11         11.90         5.38 o
  -4   4   3          0.11          0.66         2.11 o
  -4   4   2       1048.48       1062.13        33.32 o
   4  -4  -2       1048.48       1082.22        36.70 o
  -4   4   1        687.37        659.48        24.61 o
   4  -4  -1        687.37        721.30        29.94 o
  -4   4   0        537.92        501.71        21.93 o
  -4   4   0        537.92        406.85         6.38 o
  -4   4   0        537.92        419.77         7.27 o
   4  -4   0        537.92        547.65        25.78 o
  -4   4  -1        126.54        145.16        12.45 o
   4  -4   1        126.54        142.70        14.11 o
  -4   4  -2       1478.09       1536.72        38.89 o
   4  -4   2       1478.09       1525.86        43.84 o
  -4   4  -3        457.06        634.12        25.63 o
  -4   4  -3        457.06        568.84        13.27 o
   4  -4   3        457.06        657.82        29.72 o
  -4   4  -4        120.99        109.10         7.36 o
  -4   4  -4        120.99        120.26        12.48 o
   4  -4   4        120.99        132.35        15.04 o
  -4   4  -5        118.50        146.30        13.47 o
   4  -4   5        118.50        153.97        15.35 o
  -4   4  -6        196.31        178.09        14.60 o
  -4   4  -6        196.31        209.90        12.13 o
   4  -4   6        196.31        188.66        16.86 o
  -4   4  -7         98.21         80.96         8.88 o
  -4   4  -7         98.21         94.44        11.12 o
   4  -4   7         98.21         86.78        12.68 o
  -4   4  -8         86.10         83.90         9.63 o
  -4   4  -8         86.10         95.00        11.95 o
   4  -4   8         86.10         74.58        12.42 o
  -4   4  -9        356.38        371.83        19.54 o
   4  -4   9        356.38        340.67        22.81 o
  -4   4 -10        848.18        791.66        29.90 o
  -4   4 -10        848.18        802.23        33.60 o
   4  -4  10        848.18        752.56        33.45 o
  -4   4 -11        165.31        172.70        17.24 o
  -4   4 -11        165.31        141.21        14.83 o
   4  -4  11        165.31        144.75        16.05 o
  -4   4 -12         54.19         32.34        10.04 o
   4  -4  12         54.19         34.35        10.01 o
  -4   4 -13        188.10        208.81        19.78 o
  -4   4 -14        153.25        155.52        18.01 o
   4  -4  14        153.25        150.25        18.92 o
   4  -3 -14          2.49          5.91         8.28 o
  -4   3  13        151.99        211.31        18.72 o
   4  -3 -13        151.99        153.92        17.55 o
  -4   3  12         80.11         87.83        12.22 o
   4  -3 -12         80.11         64.14        11.83 o
  -4   3  11        187.43        237.92        17.44 o
  -4   3  10          4.02          4.56         6.13 o
   4  -3 -10          4.02          6.95         6.21 o
  -4   3  10          4.02         11.81         6.36 o
  -4   3   9         34.66         62.19         8.96 o
  -4   3   9         34.66         33.27         8.27 o
   4  -3  -9         34.66         52.99         9.12 o
  -4   3   8          2.16          4.54         4.91 o
   4  -3  -8          2.16         -2.10         5.95 o
  -4   3   8          2.16          5.32         5.39 o
  -4   3   7       1443.53       1474.19        32.15 o
   4  -3  -7       1443.53       1457.41        38.47 o
   4  -3  -6          0.61          4.28         6.44 o
  -4   3   6          0.61          1.37         4.43 o
  -4   3   6          0.61          6.71         3.97 o
  -4   3   5        850.17        843.63        21.16 o
  -4   3   5        850.17        790.09        28.11 o
   4  -3  -4          0.88         18.56         7.70 o
  -4   3   4          0.88          7.17         4.74 o
  -4   3   4          0.88          6.36         3.55 o
  -4   3   3        284.83        260.06        15.92 o
  -4   3   3        284.83        274.77        10.61 o
   4  -3  -3        284.83        288.31        18.45 o
  -4   3   2        148.60        141.88        12.08 o
  -4   3   2        148.60        120.57         7.08 o
   4  -3  -2        148.60        138.77        13.48 o
  -4   3   1       1607.80       1575.83        37.60 o
  -4   3   1       1607.80       1545.16        21.99 o
   4  -3  -1       1607.80       1578.01        39.85 o
   4  -3   0         53.33         76.01        10.40 o
  -4   3   0         53.33         46.41         6.92 o
  -4   3  -1        950.39        947.51        28.35 o
   4  -3   1        950.39        944.13        32.60 o
  -4   3  -1        950.39        923.26        16.89 o
  -4   3  -2        532.03        667.35        24.11 o
  -4   3  -2        532.03        615.69        14.19 o
  -4   3  -3        883.86        947.51        29.06 o
   4  -3   3        883.86        951.75        34.18 o
  -4   3  -3        883.86        877.81        17.96 o
  -4   3  -4        978.49        959.74        30.12 o
   4  -3   4        978.49       1016.19        34.23 o
  -4   3  -5         73.24         81.92         7.36 o
  -4   3  -5         73.24         74.71         9.79 o
   4  -3   5         73.24         76.56        11.22 o
  -4   3  -6         66.90         63.85         8.93 o
   4  -3   6         66.90         45.68         9.73 o
  -4   3  -7        503.80        463.17        21.14 o
   4  -3   7        503.80        445.33        24.24 o
  -4   3  -7        503.80        479.54        19.27 o
  -4   3  -8         42.86         38.72         7.53 o
   4  -3   8         42.86         24.06         8.61 o
  -4   3  -9          9.28          9.56         6.15 o
  -4   3  -9          9.28         15.05         6.92 o
   4  -3   9          9.28         26.49         8.66 o
  -4   3 -10          0.70          8.95         6.65 o
  -4   3 -11        105.83        101.31        13.13 o
  -4   3 -11        105.83        119.88        13.80 o
  -4   3 -12         62.64         51.60        11.30 o
  -4   3 -12         62.64         64.78        11.36 o
   4  -3  13        115.02        138.27        18.25 o
   4  -3  14         63.59         53.40        12.38 o
  -4   3 -15         17.43         12.60         9.25 o
   4  -3  15         17.43         27.99        10.91 o
  -4   2  15          7.84         26.15        10.80 o
   4  -2 -15          7.84         12.71         9.29 o
  -4   2  14         78.07        110.46        15.46 o
   4  -2 -14         78.07         89.16        14.40 o
  -4   2  13         74.00         85.06        13.31 o
   4  -2 -13         74.00         68.87        12.44 o
  -4   2  12        280.58        320.99        21.72 o
   4  -2 -12        280.58        261.94        21.17 o
  -4   2  11         62.26         65.00        10.84 o
   4  -2 -11         62.26         50.64        10.27 o
  -4   2  10        663.23        701.42        28.27 o
   4  -2 -10        663.23        691.70        24.14 o
  -4   2   9        123.22        112.13        12.82 o
  -4   2   9        123.22        117.28        11.78 o
   4  -2  -9        123.22        120.25        11.28 o
  -4   2   8        454.36        419.35        19.11 o
   4  -2  -8        454.36        461.35        20.49 o
  -4   2   8        454.36        395.72        21.60 o
  -4   2   7        559.26        570.27        21.33 o
   4  -2  -7        559.26        618.55        23.78 o
  -4   2   6        904.97        871.92        24.74 o
   4  -2  -6        904.97        921.21        28.84 o
  -4   2   5         67.44         77.48         7.77 o
   4  -2  -5         67.44         80.01        10.05 o
  -4   2   5         67.44         62.99         8.45 o
  -4   2   4        434.25        435.41        15.83 o
  -4   2   4        434.25        399.22        19.09 o
   4  -2  -4        434.25        437.20        20.30 o
  -4   2   3          3.08          2.88         3.91 o
  -4   2   3          3.08          0.80         3.67 o
  -4   2   2       2023.78       2035.01        30.40 o
   4  -2  -2       2023.78       1922.88        40.34 o
  -4   2   2       2023.78       1969.81        40.20 o
  -4   2   1         54.83         60.54         7.85 o
   4  -2  -1         54.83         78.92        10.09 o
  -4   2   0       1083.71       1080.65        28.92 o
   4  -2   0       1083.71       1130.94        33.35 o
  -4   2   0       1083.71       1066.69        20.48 o
  -4   2  -1       1016.48        750.92        23.14 o
   4  -2   1       1016.48        787.83        28.67 o
  -4   2  -2        179.26        199.19        12.58 o
  -4   2  -2        179.26        181.90         9.17 o
  -4   2  -3        479.42        562.08        20.87 o
   4  -2   3        479.42        563.92        24.22 o
  -4   2  -3        479.42        549.09        15.47 o
  -4   2  -4       1950.26       1667.65        36.61 o
   4  -2   4       1950.26       1745.18        42.15 o
  -4   2  -5         64.40         79.82         9.38 o
   4  -2   5         64.40         96.27        11.75 o
  -4   2  -6        156.94        152.39        11.87 o
  -4   2  -6        156.94        174.58        11.58 o
   4  -2   6        156.94        147.30        14.05 o
  -4   2  -7         16.85         17.22         5.89 o
  -4   2  -7         16.85         12.88         5.24 o
  -4   2  -8        139.75        156.17        12.54 o
  -4   2  -8        139.75        170.63        13.41 o
   4  -2   8        139.75        134.33        13.86 o
  -4   2  -9         16.03         -0.22         5.34 o
   4  -2   9         16.03         12.73         7.15 o
  -4   2  -9         16.03         16.17         6.36 o
  -4   2 -10        253.21        241.38        17.35 o
   4  -2  10        253.21        206.39        16.96 o
  -4   2 -11          3.97         -7.45         7.45 o
  -4   2 -11          3.97          8.40         6.46 o
  -4   2 -12        130.47        103.88        14.16 o
   4  -2  12        130.47        184.30        19.16 o
  -4   2 -13         28.53          9.55         9.10 o
  -4   2 -13         28.53         21.55         8.19 o
  -4   2 -14         20.65         -4.62         9.06 o
   4  -2  14         20.65         23.71         9.55 o
  -4   2 -14         20.65         20.01         8.51 o
  -4   2 -15          6.26          2.79         9.76 o
[truncated: 267,283 more chars]
